# Supplementary material for: (5-Bromo-2-hydroxy­phen­yl)(phen­yl)methanone
Source: Acta Crystallogr Sect E Struct Rep Online. 2008 Sep 6;64(Pt 10):o1873. doi: 10.1107/S1600536808027578 (PMC2959262; doi:10.1107/S1600536808027578)
Supplement: Supplementary file 2 [file e-64-o1873-Isup2.hkl]

# 
# h,k,l, Fc-squared, Fo-squared, sigma(Fo-squared) and status flag 
# 
data_I
_shelx_title ' B in P2(1)/c' 
_shelx_refln_list_code          4 
_shelx_F_calc_maximum      193.77 
_exptl_crystal_F_000       552.00 
_reflns_d_resolution_high  0.7816 
 
loop_ 
 _symmetry_equiv_pos_as_xyz 
 'x, y, z' 
 '-x, y+1/2, -z+1/2' 
 '-x, -y, -z' 
 'x, -y-1/2, z-1/2' 
 
_cell_length_a    15.9384 
_cell_length_b     5.8929 
_cell_length_c    12.1112 
_cell_angle_alpha  90.000 
_cell_angle_beta  106.151 
_cell_angle_gamma  90.000 
 
_shelx_F_squared_multiplier     1.000 
 
loop_ 
 _refln_index_h 
 _refln_index_k 
 _refln_index_l 
 _refln_F_squared_calc 
 _refln_F_squared_meas 
 _refln_F_squared_sigma 
 _refln_observed_status 
   1   0   0     5191.41     2640.01     97.58 o 
   2   0   0      374.62      395.11     10.86 o 
   3   0   0       21.25       27.19      2.88 o 
   4   0   0    11096.45    10529.98    268.42 o 
   5   0   0     3273.01     3328.49     86.06 o 
   6   0   0     9326.47     9137.67    233.54 o 
   7   0   0     8949.39     8970.99    229.71 o 
   8   0   0     5591.49     5768.87    149.08 o 
   9   0   0      287.17      370.79     13.12 o 
  10   0   0     1019.90     1163.24     32.95 o 
  11   0   0      578.16      585.78     27.83 o 
  12   0   0      513.81      499.08     25.91 o 
  13   0   0      872.93      836.92     38.07 o 
  14   0   0     1000.75      964.89     43.51 o 
  15   0   0      196.23      184.92     17.28 o 
  16   0   0       39.07       31.35     11.20 o 
  17   0   0       57.80       62.71     14.08 o 
  18   0   0       78.12       67.82     14.40 o 
  19   0   0      400.02      436.38     28.47 o 
   1   1   0      663.74      684.00     11.59 o 
   2   1   0    10565.45     9883.33    159.79 o 
   3   1   0     6172.13     6126.54     99.35 o 
   4   1   0    25401.74    21921.20    353.58 o 
   5   1   0     3383.52     3275.98     60.24 o 
   6   1   0       18.36       12.99      2.14 o 
   7   1   0      215.46      219.04      6.15 o 
   8   1   0     1468.31     1447.26     28.34 o 
   9   1   0     3160.95     3095.53     66.69 o 
  10   1   0     3548.26     3583.46     77.23 o 
  11   1   0     1508.31     1568.17     44.45 o 
  12   1   0      802.80      821.68     32.31 o 
  13   1   0       74.32       76.31      7.92 o 
  14   1   0      288.58      289.82     14.14 o 
  15   1   0      518.16      509.00     20.02 o 
  16   1   0      416.89      350.27     16.51 o 
  17   1   0      223.97      242.80     14.81 o 
  18   1   0       47.97       69.94     10.24 o 
   0   2   0     2544.10     2714.87     71.34 o 
   1   2   0     6382.19     6475.46    105.27 o 
   2   2   0     5083.11     5189.05     84.67 o 
   3   2   0       38.74       55.97      4.83 o 
   4   2   0      177.92      159.78      4.23 o 
   5   2   0     2631.69     2665.92     44.42 o 
   6   2   0     4894.82     5073.43     83.39 o 
   7   2   0     2595.29     2614.00     49.33 o 
   8   2   0     2147.81     2196.11     42.04 o 
   9   2   0      359.66      308.05     16.58 o 
  10   2   0       41.93       41.12      3.91 o 
  11   2   0      455.19      485.71     14.14 o 
  12   2   0     1057.67     1072.83     32.91 o 
  13   2   0     1053.52     1079.14     36.95 o 
  14   2   0      546.69      534.01     42.39 o 
  15   2   0       88.40       95.10      9.84 o 
  16   2   0       47.68       47.64      8.88 o 
  17   2   0       34.02       39.80      9.45 o 
  18   2   0       57.30       67.44     11.52 o 
   1   3   0      609.20      636.91     10.71 o 
   2   3   0     1771.90     1814.43     30.75 o 
   3   3   0     4429.09     4579.96     75.44 o 
   4   3   0     2752.75     2862.80     47.99 o 
   5   3   0     1396.60     1343.70     23.71 o 
   6   3   0      573.79      576.65     11.62 o 
   7   3   0       85.38       90.50      4.12 o 
   8   3   0      269.49      260.03      7.15 o 
   9   3   0     2114.70     2143.85     41.73 o 
  10   3   0     2618.88     2620.69     50.69 o 
  11   3   0      648.62      613.94     14.94 o 
  12   3   0       37.67       46.48      7.56 o 
  13   3   0        4.17        5.60      6.11 o 
  14   3   0       32.97       31.09      7.80 o 
  15   3   0      201.53      229.35     20.32 o 
  16   3   0      216.53      214.87     14.56 o 
  17   3   0      140.91      167.42     13.67 o 
   0   4   0     2067.31     2002.73     44.30 o 
   1   4   0     2456.58     2491.19     42.14 o 
   2   4   0      964.08     1020.12     18.60 o 
   3   4   0       72.51       79.15      4.19 o 
   4   4   0      171.03      187.56      5.88 o 
   5   4   0      606.86      597.41     12.85 o 
   6   4   0     2199.09     2200.56     38.12 o 
   7   4   0     1512.41     1531.00     27.53 o 
   8   4   0       99.93       99.26      6.16 o 
   9   4   0        9.04        9.06      3.30 o 
  10   4   0       17.93       20.52      4.49 o 
  11   4   0       48.09       44.42      6.14 o 
  12   4   0      159.71      176.37     11.59 o 
  13   4   0      330.22      338.80     23.35 o 
  14   4   0      298.77      284.73     21.75 o 
  15   4   0       47.21       42.55     13.12 o 
  16   4   0        3.56       -1.60     12.48 o 
   1   5   0      213.19      216.80     11.65 o 
   2   5   0      492.27      483.63     22.07 o 
   3   5   0      770.53      762.17     37.91 o 
   4   5   0      419.12      390.03     15.84 o 
   5   5   0       25.19       27.81      7.52 o 
   6   5   0      267.64      259.30     10.31 o 
   7   5   0        0.03       -0.68      4.37 o 
   8   5   0      255.72      252.29     10.63 o 
   9   5   0       54.03       63.13      8.64 o 
  10   5   0      177.38      186.61     16.00 o 
  11   5   0      213.89      225.58     11.06 o 
  12   5   0       27.67       30.99     16.32 o 
  13   5   0        5.35        6.72      6.40 o 
   0   6   0      109.67      103.98     13.44 o 
   1   6   0      101.00       89.92     28.15 o 
   2   6   0       77.89       46.66      8.03 o 
   3   6   0        2.59       -2.08      6.33 o 
   4   6   0       31.29       37.96      8.11 o 
   5   6   0       71.86       62.07      9.04 o 
   6   6   0      147.49      152.54     23.19 o 
   7   6   0       10.74       10.50     15.68 o 
   8   6   0      293.53      280.50     15.48 o 
   9   6   0       48.83       39.67     12.80 o 
  10   6   0        1.83       -6.40     11.20 o 
  11   6   0        0.06        3.20     11.52 o 
   1   7   0        1.29       -2.88      7.24 o 
   2   7   0        5.62        2.20      7.12 o 
   3   7   0       23.60       11.95      8.22 o 
   4   7   0       95.80       96.45     11.11 o 
   5   7   0       15.47       15.93      8.81 o 
   6   7   0       18.86       20.80     12.48 o 
   7   7   0        0.07        0.96     11.52 o 
 -19   1   1       14.09       15.04     13.12 o 
 -18   1   1       12.61        1.17      8.03 o 
 -17   1   1       34.05       37.88      8.92 o 
 -16   1   1       42.58       34.65      8.25 o 
 -15   1   1       10.97       11.84      6.56 o 
 -14   1   1       14.77       13.76      6.33 o 
 -13   1   1      441.36      419.17     16.63 o 
 -12   1   1      159.45      143.63     12.32 o 
 -11   1   1       11.96       10.96      4.29 o 
 -10   1   1        2.03        4.08      2.80 o 
  -9   1   1      232.24      247.55      7.15 o 
  -8   1   1     1097.32     1164.11     27.77 o 
  -7   1   1      195.59      190.49      5.65 o 
  -6   1   1      488.22      510.32     15.62 o 
  -5   1   1     6765.79     7003.92    113.73 o 
  -4   1   1    10940.68    10703.77    173.24 o 
  -3   1   1     7560.17     7656.50    124.07 o 
  -2   1   1     1440.56     1553.46     25.70 o 
  -1   1   1        8.24       16.74      0.97 o 
   0   1   1      503.06      525.64     10.25 o 
   1   1   1      320.75      359.40      6.50 o 
   2   1   1      351.11      359.70      6.58 o 
   3   1   1        8.58       15.69      1.65 o 
   4   1   1      800.25      841.21     19.05 o 
   5   1   1        1.99        0.58      1.83 o 
   6   1   1      410.68      477.77     12.48 o 
   7   1   1       13.18       15.30      2.76 o 
   8   1   1      605.20      613.52     15.56 o 
   9   1   1       12.24       19.29      3.54 o 
  10   1   1       16.73        9.02      3.58 o 
  11   1   1       43.17       54.22     11.20 o 
  12   1   1       34.57       29.77      6.10 o 
  13   1   1        3.40        5.74      5.97 o 
  14   1   1      166.81      171.63     18.40 o 
  15   1   1       48.68       61.52      9.27 o 
  16   1   1       35.14       28.21      8.25 o 
  17   1   1        9.58       -0.59      7.23 o 
  18   1   1       33.74       37.93      8.93 o 
 -18   2   1        3.96       13.61      8.60 o 
 -17   2   1       99.67       97.65     10.96 o 
 -16   2   1        8.50        7.40      7.23 o 
 -15   2   1       47.98       52.65      8.25 o 
 -14   2   1      119.10      102.50     14.72 o 
 -13   2   1       73.31       80.27      8.33 o 
 -12   2   1        2.61       -2.04      4.70 o 
 -11   2   1       52.63       50.72      5.54 o 
 -10   2   1      441.80      459.90     11.44 o 
  -9   2   1      523.28      476.20     19.34 o 
  -8   2   1       55.55       52.23      3.72 o 
  -7   2   1       43.60       51.36      3.50 o 
  -6   2   1      168.93      186.02      5.05 o 
  -5   2   1      248.27      282.77      8.66 o 
  -4   2   1      711.74      713.98     12.88 o 
  -3   2   1     1295.70     1408.34     23.87 o 
  -2   2   1      102.55      102.18      3.50 o 
  -1   2   1     1571.78     1670.15     25.55 o 
   0   2   1      134.69      143.28      3.46 o 
   1   2   1      160.67      153.84      3.66 o 
   2   2   1      667.89      650.34     11.65 o 
   3   2   1      481.79      466.78      8.90 o 
   4   2   1      575.84      563.56     16.47 o 
   5   2   1      753.25      853.08     15.47 o 
   6   2   1        0.12        0.52      2.20 o 
   7   2   1       12.36       13.40      3.19 o 
   8   2   1      429.53      429.07     12.19 o 
   9   2   1     1061.49     1139.30     27.05 o 
  10   2   1      214.15      200.85      8.64 o 
  11   2   1       15.10       16.78      4.79 o 
  12   2   1       37.82       41.78      7.00 o 
  13   2   1       73.58       68.26      8.20 o 
  14   2   1       77.28       69.85     12.32 o 
  15   2   1        4.74        1.09      6.51 o 
  16   2   1      200.43      207.95     13.52 o 
  17   2   1       18.00       20.41      8.56 o 
  18   2   1       11.16       12.48     11.20 o 
 -18   3   1       23.80       38.71     13.76 o 
 -17   3   1       26.59       13.76      9.44 o 
 -16   3   1       11.17        9.91      8.03 o 
 -15   3   1       27.02       27.36      8.48 o 
 -14   3   1        3.10        8.83      6.67 o 
 -13   3   1       75.74       71.61     12.98 o 
 -12   3   1      123.40      142.34      8.45 o 
 -11   3   1       71.33       59.12      5.52 o 
 -10   3   1      565.42      560.90     13.74 o 
  -9   3   1       93.27       84.83      4.76 o 
  -8   3   1      333.23      323.45      8.02 o 
  -7   3   1      272.79      266.26      6.96 o 
  -6   3   1     1081.57     1117.29     20.13 o 
  -5   3   1      784.48      760.21     14.26 o 
  -4   3   1      532.90      518.70     10.30 o 
  -3   3   1      385.74      430.74      9.30 o 
  -2   3   1      495.65      471.42      8.42 o 
  -1   3   1      682.39      688.81     11.55 o 
   0   3   1     3667.35     4036.73     60.82 o 
   1   3   1     1567.65     1645.62     28.00 o 
   2   3   1       12.63       18.23      2.09 o 
   3   3   1      474.87      497.65      9.91 o 
   4   3   1      490.13      522.29     10.48 o 
   5   3   1     1512.00     1537.47     26.80 o 
   6   3   1      339.36      291.67      7.29 o 
   7   3   1      778.03      763.41     31.58 o 
   8   3   1       72.20       66.48      4.46 o 
   9   3   1        7.23        7.84      4.02 o 
  10   3   1        1.78       -2.02      4.07 o 
  11   3   1      165.47      169.40      8.46 o 
  12   3   1      380.84      365.51     12.78 o 
  13   3   1      196.30      187.47     11.99 o 
  14   3   1       54.71       68.89     10.24 o 
  15   3   1        5.03        4.19      7.68 o 
  16   3   1       10.53        1.24      8.22 o 
 -16   4   1       49.87       52.47     14.08 o 
 -15   4   1      140.93      162.84     18.24 o 
 -14   4   1      171.94      171.78     19.08 o 
 -13   4   1       37.50       40.21      6.66 o 
 -12   4   1        1.58       -2.03      4.86 o 
 -11   4   1      126.06      132.92      6.98 o 
 -10   4   1      742.31      733.08     20.32 o 
  -9   4   1       95.27      117.00      9.18 o 
  -8   4   1       54.82       56.33      4.24 o 
  -7   4   1       94.97       86.26      7.04 o 
  -6   4   1      152.32      164.10      8.14 o 
  -5   4   1       24.43       22.48      3.07 o 
  -4   4   1      966.14      994.78     18.46 o 
  -3   4   1     1484.50     1560.21     29.89 o 
  -2   4   1      984.08      962.03     17.61 o 
  -1   4   1      119.84      117.76      5.22 o 
   0   4   1       18.91       22.94      2.73 o 
   1   4   1       63.13       65.10      3.57 o 
   2   4   1      339.92      325.56     12.94 o 
   3   4   1     1283.90     1335.19     26.78 o 
   4   4   1     1660.54     1708.49     33.60 o 
   5   4   1      548.01      491.28     28.61 o 
   6   4   1      302.37      310.83      9.12 o 
   7   4   1      550.62      543.14     19.55 o 
   8   4   1      124.26      134.32      6.40 o 
   9   4   1      558.96      564.13     16.49 o 
  10   4   1       69.74       74.52      8.48 o 
  11   4   1       13.33       20.80      7.10 o 
  12   4   1        7.76       12.97      6.83 o 
  13   4   1       30.75       38.07     12.16 o 
  14   4   1       39.21       40.95     13.44 o 
  15   4   1       86.12       88.62     15.68 o 
 -14   5   1       30.28       58.23     13.44 o 
 -13   5   1       89.63       98.22     16.32 o 
 -12   5   1      302.24      317.36     23.35 o 
 -11   5   1      123.55      140.17     11.18 o 
 -10   5   1       65.08       70.61     16.64 o 
  -9   5   1        0.29       -0.16      6.33 o 
  -8   5   1      110.87      130.89     18.88 o 
  -7   5   1     1037.19     1098.05     34.04 o 
  -6   5   1      883.42      836.39     27.25 o 
  -5   5   1       82.72       87.97      9.92 o 
  -4   5   1        6.79       11.08      6.08 o 
  -3   5   1        5.74        8.80      5.43 o 
  -2   5   1       68.34       68.54      7.47 o 
  -1   5   1      877.92      921.15     23.47 o 
   0   5   1      486.48      484.46     14.45 o 
   1   5   1      633.00      616.04     25.82 o 
   2   5   1      159.83      170.27      8.17 o 
   3   5   1      551.51      564.51     16.27 o 
   4   5   1       42.26       42.69      5.36 o 
   5   5   1       12.55       13.37      4.93 o 
   6   5   1      240.63      266.51     10.59 o 
   7   5   1      529.85      510.56     15.73 o 
   8   5   1      108.60      108.68      7.75 o 
   9   5   1        5.57        6.40      5.11 o 
  10   5   1       11.12       23.24      7.33 o 
  11   5   1      235.97      251.75     26.23 o 
  12   5   1       64.07       68.42      9.92 o 
  13   5   1       85.31       52.79     14.40 o 
  14   5   1       41.39       68.46     14.72 o 
 -10   6   1       82.35       78.06     14.08 o 
  -9   6   1      217.11      239.62     20.48 o 
  -8   6   1      145.79      136.61     16.32 o 
  -7   6   1       14.76       19.61      7.56 o 
  -6   6   1        1.99        0.99      6.65 o 
  -5   6   1      177.40      192.30     12.21 o 
  -4   6   1      193.08      208.70     12.77 o 
  -3   6   1      407.40      419.64     40.15 o 
  -2   6   1      240.43      276.00     24.31 o 
  -1   6   1        3.77        0.91      6.32 o 
   0   6   1       10.32        7.15      6.60 o 
   1   6   1       15.77       17.40      7.12 o 
   2   6   1      111.26      128.82     10.73 o 
   3   6   1      711.84      701.70     25.22 o 
   4   6   1      208.34      242.55     18.08 o 
   5   6   1       22.38       22.19      8.01 o 
   6   6   1       95.80       99.16     20.32 o 
   7   6   1       88.34       96.14     10.63 o 
   8   6   1      116.42      150.27     12.19 o 
   9   6   1       79.62       89.58     16.00 o 
  10   6   1      241.68      188.44     19.84 o 
  11   6   1      106.25      121.57     17.92 o 
  -7   7   1      126.09      127.65     17.28 o 
  -6   7   1      167.05      205.61     14.48 o 
  -5   7   1       66.39       66.17     10.29 o 
  -4   7   1       45.83       35.84      9.14 o 
  -3   7   1        1.02       -0.74      9.92 o 
  -2   7   1       45.75       55.96      9.72 o 
  -1   7   1      118.72      122.47     11.30 o 
   0   7   1      195.96      202.50     13.68 o 
   1   7   1      126.19      129.19     15.84 o 
   2   7   1       12.91       18.83     15.20 o 
   3   7   1        1.30        1.32      7.68 o 
   4   7   1        0.65       -4.79     11.04 o 
   5   7   1      140.57      133.41     17.60 o 
   6   7   1      177.19      188.76     20.16 o 
 -19   0   2      225.94      249.86     22.39 o 
 -18   0   2      198.92      214.67     20.48 o 
 -17   0   2       32.18       43.83     12.48 o 
 -16   0   2       40.06       44.15     11.52 o 
 -15   0   2      247.70      214.03     17.60 o 
 -14   0   2      699.97      739.02     35.19 o 
 -13   0   2     2903.34     2725.43    104.94 o 
 -12   0   2      790.80      696.15     32.31 o 
 -11   0   2      281.28      272.65     31.51 o 
 -10   0   2       81.48       81.36      6.44 o 
  -9   0   2      620.74      578.83     14.10 o 
  -8   0   2     4898.31     5020.54    106.41 o 
  -7   0   2     1759.79     1689.86     36.81 o 
  -6   0   2     4491.54     4478.27    116.60 o 
  -5   0   2    20681.05    19261.00    493.85 o 
  -4   0   2     8142.20     8277.98    212.95 o 
  -3   0   2      338.47      344.95     10.18 o 
  -2   0   2      821.74      905.38     33.91 o 
  -1   0   2     5880.00     6035.69    216.91 o 
   0   0   2     8580.22     8493.02    304.57 o 
   1   0   2    28002.23    22929.59    820.60 o 
   2   0   2     3956.61     3825.01    138.21 o 
   3   0   2     1858.20     1770.14     65.26 o 
   4   0   2     2980.21     3144.53    114.85 o 
   5   0   2     3980.68     3816.37    139.49 o 
   6   0   2     5047.25     4817.73    175.96 o 
   7   0   2     3936.54     3869.48    101.42 o 
   8   0   2     4242.44     4348.73    113.89 o 
   9   0   2     1677.74     1745.51     48.31 o 
  10   0   2     1233.79     1311.37     37.75 o 
  11   0   2      694.21      693.60     22.71 o 
  12   0   2      972.39      966.49     42.55 o 
  13   0   2     1213.98     1276.18     54.39 o 
  14   0   2      437.55      475.41     27.19 o 
  15   0   2       39.33       60.79     12.16 o 
  16   0   2        6.29       19.20     10.88 o 
  17   0   2        2.89        7.04     10.56 o 
  18   0   2      178.61      146.53     17.92 o 
 -19   1   2       14.78       21.39      8.88 o 
 -18   1   2      104.05      116.80     20.32 o 
 -17   1   2      514.06      507.56     21.03 o 
 -16   1   2      414.40      420.43     17.98 o 
 -15   1   2      391.91      367.98     30.39 o 
 -14   1   2      100.18      104.09     12.64 o 
 -13   1   2       11.48        9.78      4.73 o 
 -12   1   2      361.28      320.54     11.31 o 
 -11   1   2     1740.47     1698.89     39.03 o 
 -10   1   2     2728.89     2699.57     59.47 o 
  -9   1   2     4543.75     4618.24     85.24 o 
  -8   1   2      358.94      349.02      8.45 o 
  -7   1   2     1348.12     1430.25     27.48 o 
  -6   1   2      132.40      120.86      3.07 o 
  -5   1   2      501.06      432.96      7.39 o 
  -4   1   2     9760.98     9777.84    144.89 o 
  -3   1   2    37546.34    30624.91    827.91 o 
  -2   1   2     4358.25     4461.35     66.44 o 
  -1   1   2     4066.57     4204.41    105.10 o 
   0   1   2      536.50      581.50     13.38 o 
   1   1   2     4277.83     4458.92     80.89 o 
   2   1   2     7606.02     7367.63    205.87 o 
   3   1   2    10394.82     9885.27    205.80 o 
   4   1   2    12172.46    12008.68    305.17 o 
   5   1   2     2007.16     1949.83     42.31 o 
   6   1   2      352.44      413.98     11.18 o 
   7   1   2      158.84      153.55      6.39 o 
   8   1   2     2390.43     2471.99     76.94 o 
   9   1   2     1856.18     1886.02     51.67 o 
  10   1   2     1713.61     1748.81     39.83 o 
  11   1   2      963.34      972.62     70.06 o 
  12   1   2      165.54      161.16     18.72 o 
  13   1   2        0.41       -5.54      5.54 o 
  14   1   2      184.91      180.72     15.84 o 
  15   1   2      100.86      104.02     20.00 o 
  16   1   2      526.24      521.84     21.49 o 
  17   1   2      260.92      308.79     16.84 o 
  18   1   2       24.18       35.51     13.12 o 
 -19   2   2       76.24      100.78     16.64 o 
 -18   2   2       51.76       55.94     11.84 o 
 -17   2   2       93.70       99.77     10.97 o 
 -16   2   2       21.06       16.80      7.69 o 
 -15   2   2       81.00       81.80      9.61 o 
 -14   2   2      837.78      815.88     22.40 o 
 -13   2   2     1732.65     1748.98     41.24 o 
 -12   2   2     1158.93     1181.26     29.12 o 
 -11   2   2      929.06      910.71     31.04 o 
 -10   2   2        4.08        0.18      2.98 o 
  -9   2   2       18.67       11.26      3.03 o 
  -8   2   2     2942.13     2867.33     48.11 o 
  -7   2   2    13896.66    14005.10    227.13 o 
  -6   2   2     5359.92     5528.93     90.62 o 
  -5   2   2     1927.23     1996.22     33.59 o 
  -4   2   2       31.85       50.06      2.36 o 
  -3   2   2     1173.83     1285.20     22.06 o 
  -2   2   2     2929.01     3021.74     49.89 o 
  -1   2   2     6374.29     6423.06    116.42 o 
   0   2   2    10980.13    10801.10    194.98 o 
   1   2   2     2840.73     2828.26     52.05 o 
   2   2   2     1049.86     1018.76     19.72 o 
   3   2   2       39.26       62.56      6.82 o 
   4   2   2      487.71      516.58     11.26 o 
   5   2   2      601.68      520.76     13.31 o 
   6   2   2     6301.56     6417.63    135.21 o 
   7   2   2     4088.29     4170.25     89.06 o 
   8   2   2     1291.96     1283.63     29.83 o 
   9   2   2       16.81        8.07      3.78 o 
  10   2   2       18.85       17.37      4.19 o 
  11   2   2      171.23      176.42     16.64 o 
  12   2   2     1381.91     1459.85     51.51 o 
  13   2   2      639.03      607.46     22.16 o 
  14   2   2      550.69      608.39     22.83 o 
  15   2   2       28.92       39.37     19.20 o 
  16   2   2       91.39       80.29     10.75 o 
  17   2   2       19.20       18.64      8.84 o 
 -18   3   2       91.57      100.76     11.96 o 
 -17   3   2      157.36      142.70     12.66 o 
 -16   3   2      217.17      252.78     15.27 o 
 -15   3   2      203.81      219.17     11.13 o 
 -14   3   2        3.03        2.38      5.59 o 
 -13   3   2       11.05        4.99      6.29 o 
 -12   3   2       14.87       16.56      5.52 o 
 -11   3   2      427.24      409.46     13.45 o 
 -10   3   2     2091.52     2060.72     64.57 o 
  -9   3   2     2068.84     2129.16     41.41 o 
  -8   3   2      459.83      503.39     10.78 o 
  -7   3   2       18.23       21.57      2.72 o 
  -6   3   2      354.45      335.92      7.84 o 
  -5   3   2     1370.77     1362.91     23.92 o 
  -4   3   2     2527.14     2496.65     42.03 o 
  -3   3   2     2920.30     2970.74     49.59 o 
  -2   3   2     5943.73     6319.13    103.37 o 
  -1   3   2      771.58      775.92     12.86 o 
   0   3   2      612.52      698.89     12.80 o 
   1   3   2      761.82      731.27     13.40 o 
   2   3   2     3237.74     3289.77     54.57 o 
   3   3   2     2024.32     2028.28     34.46 o 
   4   3   2     2607.42     2649.26     49.76 o 
   5   3   2      754.79      736.96     15.87 o 
   6   3   2      316.52      301.05      8.42 o 
   7   3   2       38.63       25.74      4.26 o 
   8   3   2      568.17      559.03     15.51 o 
   9   3   2      660.99      649.79     17.75 o 
  10   3   2     1822.92     1909.50     43.91 o 
  11   3   2      332.60      339.30     11.95 o 
  12   3   2       82.86       85.61      8.88 o 
  13   3   2        9.63        6.72     10.56 o 
  14   3   2       23.13       22.71     12.80 o 
  15   3   2      116.65      108.77     16.64 o 
  16   3   2      164.54      193.23     20.80 o 
 -17   4   2        3.18       -0.42      8.36 o 
 -16   4   2       13.03       11.82      5.23 o 
 -15   4   2       80.03       90.56      8.95 o 
 -14   4   2      220.88      221.29     20.01 o 
 -13   4   2      326.34      325.04     13.04 o 
 -12   4   2      297.16      316.42     15.16 o 
 -11   4   2       25.53       27.82      4.72 o 
 -10   4   2      153.41      130.81     10.25 o 
  -9   4   2      284.96      263.53      8.93 o 
  -8   4   2      128.91      122.11      6.39 o 
  -7   4   2      479.10      460.38     13.04 o 
  -6   4   2     1877.98     1823.64     32.05 o 
  -5   4   2      216.48      211.10      6.41 o 
  -4   4   2      164.19      186.36      9.28 o 
  -3   4   2       48.62       61.79     10.08 o 
  -2   4   2     2011.64     2054.97     43.19 o 
  -1   4   2      352.08      317.92     10.92 o 
   0   4   2      848.87      832.15     21.87 o 
   1   4   2     2338.96     2398.25     53.19 o 
   2   4   2      868.39      871.90     21.66 o 
   3   4   2       44.39       41.85      4.59 o 
   4   4   2      155.99      154.93      7.41 o 
   5   4   2      443.89      453.04     13.53 o 
   6   4   2     1366.23     1349.40     32.13 o 
   7   4   2      811.32      760.63     20.25 o 
   8   4   2      424.38      418.54     16.63 o 
   9   4   2       75.65       54.29      7.91 o 
  10   4   2        2.74       -1.79      9.44 o 
  11   4   2       68.29       75.51     14.88 o 
  12   4   2      162.14      161.84     11.86 o 
  13   4   2      187.78      235.78     21.43 o 
  14   4   2      189.37      222.67     21.11 o 
  15   4   2       38.75       65.58     16.00 o 
 -15   5   2       11.91       24.63     13.76 o 
 -14   5   2        0.09       -0.96     12.48 o 
 -13   5   2       16.20       23.35     13.12 o 
 -12   5   2      165.41      182.36     19.20 o 
 -11   5   2      262.57      236.45     13.88 o 
 -10   5   2      124.06      114.42     10.28 o 
  -9   5   2      120.71      127.60     20.16 o 
  -8   5   2       92.59       95.86      6.11 o 
  -7   5   2        3.72        4.55      9.28 o 
  -6   5   2       65.97       58.76      5.20 o 
  -5   5   2      211.72      199.64      7.69 o 
  -4   5   2      764.72      741.96     19.88 o 
  -3   5   2      427.56      397.33     12.78 o 
  -2   5   2      449.81      409.57     12.93 o 
  -1   5   2       49.33       41.25      6.71 o 
   0   5   2       27.94       22.71      4.69 o 
   1   5   2      113.98      113.13      7.00 o 
   2   5   2     1035.60      997.38     25.17 o 
   3   5   2     1365.03     1354.33     32.67 o 
   4   5   2      173.21      174.74      8.55 o 
   5   5   2      307.50      297.56     11.19 o 
   6   5   2        1.21       -3.14      4.96 o 
   7   5   2       77.92       74.17      7.83 o 
   8   5   2       30.16       27.64      5.97 o 
   9   5   2       86.28      113.52     22.71 o 
  10   5   2      233.99      277.04     17.44 o 
  11   5   2      162.62      167.62     22.87 o 
  12   5   2       14.98        6.24     13.44 o 
  13   5   2        3.27       22.07     12.48 o 
 -11   6   2       32.78        7.36      3.52 o 
 -10   6   2        1.58       -9.60     10.24 o 
  -9   6   2       79.98       74.86     14.72 o 
  -8   6   2      141.37      155.80     17.28 o 
  -7   6   2      259.27      234.42     15.52 o 
  -6   6   2       36.26       29.03      7.56 o 
  -5   6   2       28.58       52.74      8.36 o 
  -4   6   2        6.54        3.68      6.67 o 
  -3   6   2        8.12       11.71      6.97 o 
  -2   6   2       57.53       55.55     16.48 o 
  -1   6   2      155.85      153.14     15.84 o 
   0   6   2      649.30      614.35     39.19 o 
   1   6   2       71.48       66.06      8.81 o 
   2   6   2       73.77       69.69      9.37 o 
   3   6   2       72.98       65.06      8.81 o 
   4   6   2       18.73       24.66      8.11 o 
   5   6   2       25.65       15.77      7.45 o 
   6   6   2       20.78       25.13     11.52 o 
   7   6   2      222.94      211.04     13.90 o 
   8   6   2       92.06      100.92     14.08 o 
   9   6   2        6.31       14.08     12.48 o 
  10   6   2        5.86       17.60     12.80 o 
  -6   7   2       13.23        2.80      7.78 o 
  -5   7   2       47.53       38.13      9.37 o 
  -4   7   2       78.41       70.45     10.20 o 
  -3   7   2       29.63       34.28      9.44 o 
  -2   7   2        9.91        3.73      8.01 o 
  -1   7   2        7.39        4.75      7.45 o 
   0   7   2        1.43        0.72      8.00 o 
   1   7   2        4.51       -3.56      7.35 o 
   2   7   2        0.51        0.69      7.84 o 
   3   7   2       11.06       11.58      8.25 o 
   4   7   2       66.74      129.25     17.60 o 
   5   7   2       26.93       19.52     12.80 o 
   6   7   2        0.23       -4.16     11.52 o 
 -19   1   3        6.81       11.82      8.65 o 
 -18   1   3        4.12       -1.24      7.78 o 
 -17   1   3        7.55        2.21      7.58 o 
 -16   1   3       24.53       25.23     10.24 o 
 -15   1   3       90.33       86.68      7.77 o 
 -14   1   3        0.97       -4.63      4.67 o 
 -13   1   3      294.82      267.05     10.40 o 
 -12   1   3        0.80       -2.56      4.06 o 
 -11   1   3      257.73      237.98     10.55 o 
 -10   1   3      716.94      725.79     24.16 o 
  -9   1   3      816.88      840.67     19.32 o 
  -8   1   3      385.82      405.00      8.47 o 
  -7   1   3       27.24       29.40      4.39 o 
  -6   1   3     2090.96     2312.84     35.15 o 
  -5   1   3     1434.10     1521.28     23.43 o 
  -4   1   3     2866.39     2959.40     44.48 o 
  -3   1   3     3470.19     3586.33     53.72 o 
  -2   1   3      684.44      725.92     14.18 o 
  -1   1   3      324.84      338.30      7.22 o 
   0   1   3      485.64      474.25     10.94 o 
   1   1   3      183.63      188.54      6.40 o 
   2   1   3      521.00      518.31     12.37 o 
   3   1   3     1609.12     1718.06     37.34 o 
   4   1   3      101.91       88.74      4.20 o 
   5   1   3     2913.82     2934.44     63.08 o 
   6   1   3      279.57      258.10      8.34 o 
   7   1   3      158.27      172.07      6.98 o 
   8   1   3        7.57        2.75      3.19 o 
   9   1   3       96.15      101.05     12.16 o 
  10   1   3       73.41       74.11      5.92 o 
  11   1   3        6.72        8.81      4.50 o 
  12   1   3       57.70       66.08      8.32 o 
  13   1   3      525.66      526.19     21.75 o 
  14   1   3        9.58        4.00      8.16 o 
  15   1   3       26.65       36.69      8.33 o 
  16   1   3       14.27       -1.73      7.42 o 
  17   1   3       18.07       15.47      8.11 o 
 -19   2   3       18.38       20.00      9.05 o 
 -18   2   3        5.95        3.82      7.97 o 
 -17   2   3       58.40       58.15      9.60 o 
 -16   2   3       38.30       38.23      7.01 o 
 -15   2   3        3.34        3.64      5.45 o 
 -14   2   3        5.32        1.21      5.09 o 
 -13   2   3      120.06      129.39      7.99 o 
 -12   2   3      251.91      242.17     13.35 o 
 -11   2   3      242.43      238.13      9.39 o 
 -10   2   3      116.04      131.18      5.57 o 
  -9   2   3     1729.33     1710.05     56.99 o 
  -8   2   3     1272.46     1302.67     22.95 o 
  -7   2   3     1400.53     1521.48     26.25 o 
  -6   2   3       41.24       54.28      2.79 o 
  -5   2   3        4.85        1.95      1.72 o 
  -4   2   3      661.29      719.99     13.16 o 
  -3   2   3     1408.51     1546.14     26.33 o 
  -2   2   3      828.86      820.45     16.14 o 
  -1   2   3       40.87       46.98      3.68 o 
   0   2   3        4.57        6.84      2.39 o 
   1   2   3     2804.97     3067.29     65.82 o 
   2   2   3      191.74      163.96      7.28 o 
   3   2   3       65.92      118.19     10.88 o 
   4   2   3      390.60      347.01      9.76 o 
   5   2   3        4.17        0.56      2.56 o 
   6   2   3        0.04        3.36      2.95 o 
   7   2   3      259.51      284.55     24.95 o 
   8   2   3      175.96      154.44      7.16 o 
   9   2   3      615.27      592.14     16.33 o 
  10   2   3       17.99       18.53      4.60 o 
  11   2   3      219.33      214.33     18.72 o 
  12   2   3       28.15       26.38      9.76 o 
  13   2   3       65.59       58.96      8.48 o 
  14   2   3        6.89        4.47      6.87 o 
  15   2   3       44.00       53.17      9.24 o 
  16   2   3       37.86       56.30      9.39 o 
 -18   3   3       51.67       75.38     16.64 o 
 -17   3   3       47.18       60.59     14.28 o 
 -16   3   3        2.94        6.94      6.38 o 
 -15   3   3        1.64       -5.47      5.66 o 
 -14   3   3      162.45      176.20     23.92 o 
 -13   3   3      777.36      759.93     21.29 o 
 -12   3   3      140.26      152.03      8.50 o 
 -11   3   3       98.60       75.12      6.38 o 
 -10   3   3        1.26       -2.96      4.54 o 
  -9   3   3        0.12        3.75      3.72 o 
  -8   3   3       13.79       16.22      4.25 o 
  -7   3   3      157.07      158.07      6.03 o 
  -6   3   3      717.21      768.58     14.58 o 
  -5   3   3      724.40      739.00     14.02 o 
  -4   3   3       53.34       67.21      3.32 o 
  -3   3   3       72.09       85.33      3.51 o 
  -2   3   3      263.41      315.20      7.06 o 
  -1   3   3      202.56      191.02      5.48 o 
   0   3   3     1010.60      998.18     23.64 o 
   1   3   3     1188.70     1165.94     27.15 o 
   2   3   3      833.26      919.37     22.22 o 
   3   3   3       57.30       69.78      4.86 o 
   4   3   3      247.36      230.07      8.67 o 
   5   3   3      312.91      285.45     11.96 o 
   6   3   3      844.69      821.63     34.39 o 
   7   3   3      450.97      392.14     20.32 o 
   8   3   3        1.27        1.44      4.98 o 
   9   3   3        3.40        5.47      5.42 o 
  10   3   3      124.76      115.08      9.39 o 
  11   3   3      113.80      112.57      9.72 o 
  12   3   3        4.95       -0.15      6.74 o 
  13   3   3      149.23      156.12     17.28 o 
  14   3   3       36.28       16.96     13.12 o 
  15   3   3       15.86       14.72     13.12 o 
 -17   4   3        2.77       15.36     12.48 o 
 -16   4   3      111.45      109.03     12.52 o 
 -15   4   3      227.46      266.42     14.46 o 
 -14   4   3       30.17       57.80      7.57 o 
 -13   4   3       15.28       19.57      6.15 o 
 -12   4   3        0.84       -4.70      5.12 o 
 -11   4   3       41.46       55.73     14.24 o 
 -10   4   3      470.60      501.64     15.68 o 
  -9   4   3      593.37      596.42     17.28 o 
  -8   4   3      230.99      250.80      8.48 o 
  -7   4   3      139.50      140.61      6.33 o 
  -6   4   3        0.11       -0.32      3.39 o 
  -5   4   3      277.59      270.47      8.71 o 
  -4   4   3      702.91      641.44     14.82 o 
  -3   4   3      524.32      554.38     17.92 o 
  -2   4   3      835.46      869.55     18.78 o 
  -1   4   3      430.95      414.90     12.38 o 
   0   4   3       68.17       65.66      6.35 o 
   1   4   3      255.13      248.98      9.22 o 
   2   4   3      453.62      431.16     13.04 o 
   3   4   3      750.79      765.49     26.45 o 
   4   4   3      715.80      689.51     18.52 o 
   5   4   3       86.26       78.50      6.18 o 
   6   4   3        4.97        6.47      4.84 o 
   7   4   3       48.68       44.60      6.87 o 
   8   4   3      235.84      228.14     14.08 o 
   9   4   3      346.44      331.40     40.31 o 
  10   4   3      263.62      252.24     18.88 o 
  11   4   3       34.11       36.58     13.44 o 
  12   4   3        0.25       -3.18      7.20 o 
  13   4   3       24.73       17.29      8.07 o 
  14   4   3       40.77       37.75     14.40 o 
 -15   5   3        0.23        1.28     13.44 o 
 -14   5   3       40.00       49.27     15.04 o 
 -13   5   3       83.93      120.92     12.33 o 
 -12   5   3      188.11      228.89     14.82 o 
 -11   5   3      285.01      296.48     12.61 o 
 -10   5   3        9.87       19.47      8.80 o 
  -9   5   3        0.61        2.57      5.38 o 
  -8   5   3       52.89       60.29     13.12 o 
  -7   5   3      523.36      561.27     24.63 o 
  -6   5   3      613.95      653.45     16.06 o 
  -5   5   3      100.49      108.47      6.33 o 
  -4   5   3      281.21      296.11      9.50 o 
  -3   5   3       47.58       48.44      7.84 o 
  -2   5   3      524.03      522.61     13.39 o 
  -1   5   3      294.09      301.23     14.60 o 
   0   5   3      762.16      785.77     20.99 o 
   1   5   3      633.44      645.24     18.21 o 
   2   5   3      101.27       95.59      6.85 o 
   3   5   3       17.92       10.46      5.26 o 
   4   5   3      142.43      144.47     12.41 o 
   5   5   3      130.76      139.72      8.48 o 
   6   5   3      606.62      594.61     17.83 o 
   7   5   3      276.82      306.01     15.34 o 
   8   5   3       62.33       74.15      9.24 o 
   9   5   3        6.77       18.01      7.80 o 
  10   5   3       42.88       40.38      8.96 o 
  11   5   3       71.91       83.76     10.60 o 
  12   5   3      148.75      166.98     18.40 o 
  13   5   3       22.66       23.35      6.72 o 
 -10   6   3      262.43      190.03     16.32 o 
  -9   6   3      163.89      203.15     18.88 o 
  -8   6   3      108.73      153.24     16.96 o 
  -7   6   3       68.46       78.89      9.04 o 
  -6   6   3       22.87       10.71     11.20 o 
  -5   6   3       95.05      105.68     10.17 o 
  -4   6   3      242.38      261.17     14.47 o 
  -3   6   3      567.66      582.89     27.03 o 
  -2   6   3      297.55      318.88     17.28 o 
  -1   6   3       64.47       49.27     12.48 o 
   0   6   3       24.53       12.42     10.88 o 
   1   6   3        2.24        4.44      7.00 o 
   2   6   3      266.25      283.62     11.92 o 
   3   6   3      152.67      154.79      9.48 o 
   4   6   3      133.07      131.17      9.19 o 
   5   6   3       59.91       72.64      9.51 o 
   6   6   3        0.72        3.19      6.29 o 
   7   6   3       46.17       65.11      7.98 o 
   8   6   3       19.49       18.29      4.77 o 
   9   6   3       15.08        3.86      7.04 o 
  10   6   3      169.78      173.40     19.20 o 
  -6   7   3      116.11      102.06     15.36 o 
  -5   7   3       96.93      104.63     18.72 o 
  -4   7   3        0.55       -2.97      7.74 o 
  -3   7   3        6.24        6.85      7.74 o 
  -2   7   3        1.00       -7.33      7.33 o 
  -1   7   3       86.91       77.94     24.63 o 
   0   7   3      204.38      203.55     25.75 o 
   1   7   3       89.31      102.99     11.30 o 
   2   7   3       19.69       32.85      9.04 o 
   3   7   3        0.00       16.96     12.16 o 
   4   7   3       19.11       34.87     13.12 o 
 -19   0   4      345.68      350.64     26.23 o 
 -18   0   4      341.10      339.44     24.31 o 
 -17   0   4        8.00        4.80      9.92 o 
 -16   0   4        3.38       -1.60      8.96 o 
 -15   0   4      285.27      260.87     31.51 o 
 -14   0   4     1491.40     1473.91     43.65 o 
 -13   0   4     1288.83     1251.40     37.54 o 
 -12   0   4     1439.98     1427.46     41.40 o 
 -11   0   4      492.04      530.71     25.59 o 
 -10   0   4       49.66       49.20      8.16 o 
  -9   0   4     1766.93     1831.36     66.38 o 
  -8   0   4     4108.44     4068.39    107.17 o 
  -7   0   4     3940.97     3920.99    102.91 o 
  -6   0   4     3709.51     3754.93     98.39 o 
  -5   0   4     3871.61     3940.13    102.91 o 
  -4   0   4      996.04     1018.81     28.16 o 
  -3   0   4      164.27      205.71     10.56 o 
  -2   0   4     1648.98     1704.23     63.34 o 
  -1   0   4    18095.42    17924.06    642.41 o 
   0   0   4    18497.00    17438.10    624.81 o 
   1   0   4     5103.04     5338.89    192.91 o 
   2   0   4      481.15      569.78     23.03 o 
   3   0   4      209.63      165.72      9.28 o 
   4   0   4       16.97       10.56      4.48 o 
   5   0   4     9793.03     9558.37    345.20 o 
   6   0   4     1960.37     1758.62     67.50 o 
   7   0   4     3246.80     3174.29     84.46 o 
   8   0   4     1690.55     1660.41     46.71 o 
   9   0   4      347.32      305.21     13.12 o 
  10   0   4      242.33      211.15     11.20 o 
  11   0   4       87.55       89.90      8.32 o 
  12   0   4      157.37      159.64     10.88 o 
  13   0   4      621.62      644.33     32.63 o 
  14   0   4      373.45      430.62     26.23 o 
  15   0   4       19.33       11.84     10.88 o 
  16   0   4        3.17        2.56     10.56 o 
  17   0   4       13.47       22.07     12.48 o 
 -19   1   4        1.30        7.54      8.48 o 
 -18   1   4       11.67       20.13      9.76 o 
 -17   1   4      383.11      353.67     14.16 o 
 -16   1   4      937.52      883.37     44.31 o 
 -15   1   4      402.89      401.31     14.02 o 
 -14   1   4      231.67      217.69     10.01 o 
 -13   1   4       46.24       40.36      5.81 o 
 -12   1   4      343.96      323.13     11.68 o 
 -11   1   4     1773.21     1741.10     34.62 o 
 -10   1   4     2382.20     2319.37     76.17 o 
  -9   1   4     4490.13     4563.36     84.93 o 
  -8   1   4     2636.34     2732.55     45.87 o 
  -7   1   4      891.34      983.58     15.86 o 
  -6   1   4      561.16      591.91     10.00 o 
  -5   1   4     1797.98     1749.93     26.96 o 
  -4   1   4     7774.51     7816.57    116.27 o 
  -3   1   4     6416.04     6562.53    137.23 o 
  -2   1   4     1524.17     1501.32     32.68 o 
  -1   1   4     3509.71     3691.30     77.87 o 
   0   1   4       68.38       83.64      3.68 o 
   1   1   4     1876.62     1877.64     40.54 o 
   2   1   4     1202.08     1062.27     23.85 o 
   3   1   4     9852.29     9682.87    202.37 o 
   4   1   4     5980.69     5767.19    121.71 o 
   5   1   4     1810.80     1759.24     39.11 o 
   6   1   4       37.68       33.41      3.84 o 
   7   1   4      427.37      445.28     15.84 o 
   8   1   4      748.61      694.86     18.22 o 
   9   1   4     2009.76     1991.45     79.34 o 
  10   1   4     1554.28     1582.01     37.10 o 
  11   1   4      967.20     1022.74     25.92 o 
  12   1   4       37.36       61.27      6.33 o 
  13   1   4      135.20      140.32     10.73 o 
  14   1   4      124.28      117.88     10.41 o 
  15   1   4      125.61      127.00     11.53 o 
  16   1   4      105.81      104.26     11.25 o 
  17   1   4       64.07       80.94     14.72 o 
 -19   2   4       86.89       73.74     11.18 o 
 -18   2   4       15.23       21.18      7.38 o 
 -17   2   4        8.44        6.20      6.34 o 
 -16   2   4       11.43        7.10      5.84 o 
 -15   2   4       59.89       51.65      6.84 o 
 -14   2   4       71.72       73.28      7.03 o 
 -13   2   4     1613.61     1551.92     37.12 o 
 -12   2   4      964.87      968.91     29.97 o 
 -11   2   4       36.44       28.14      4.66 o 
 -10   2   4      107.56      118.30      6.77 o 
  -9   2   4      274.95      241.63      7.38 o 
  -8   2   4       54.14       44.99      3.59 o 
  -7   2   4     2631.02     2556.88     43.02 o 
  -6   2   4     8935.77     9235.71    150.15 o 
  -5   2   4     5385.20     5712.53     85.47 o 
  -4   2   4      340.44      329.46      6.24 o 
  -3   2   4      361.80      368.47      7.25 o 
  -2   2   4     3968.67     4241.62     90.19 o 
  -1   2   4     3037.21     3006.28     64.62 o 
   0   2   4     3146.99     3080.40     66.37 o 
   1   2   4     9617.70     9839.79    252.68 o 
   2   2   4     1003.29      969.25     23.67 o 
   3   2   4      113.91      138.25      5.52 o 
   4   2   4     1265.51     1235.83     38.71 o 
   5   2   4      832.79      800.53     19.47 o 
   6   2   4     1888.16     1899.39     51.83 o 
   7   2   4     2172.08     2221.84     49.41 o 
   8   2   4      512.52      530.09     14.97 o 
   9   2   4      568.18      595.15     16.80 o 
  10   2   4       84.06       76.62      6.40 o 
  11   2   4      184.62      172.24      8.81 o 
  12   2   4      268.34      268.42     12.96 o 
  13   2   4      688.34      720.47     35.51 o 
  14   2   4      342.91      349.36     24.95 o 
  15   2   4      160.56      204.11     20.16 o 
  16   2   4        3.34       -8.32     11.20 o 
 -18   3   4       60.38       66.24     10.63 o 
 -17   3   4      216.67      225.88     18.10 o 
 -16   3   4      153.48      160.29     10.29 o 
 -15   3   4      258.41      249.70     27.64 o 
 -14   3   4        9.46       14.76      5.80 o 
 -13   3   4       76.68       77.44      7.54 o 
 -12   3   4        4.15        3.36      5.09 o 
 -11   3   4      818.69      783.25     21.01 o 
 -10   3   4     2065.91     2068.16     44.15 o 
  -9   3   4     1709.42     1673.40     41.80 o 
  -8   3   4      151.77      160.71      6.37 o 
  -7   3   4      102.93      117.79      4.57 o 
  -6   3   4      433.25      455.33      9.75 o 
  -5   3   4     2738.45     2770.44     46.77 o 
  -4   3   4      868.31      822.47     21.11 o 
  -3   3   4     3282.47     3380.06     63.68 o 
  -2   3   4     2369.27     2528.09     55.39 o 
  -1   3   4      257.70      252.97     17.60 o 
   0   3   4      430.15      482.37     13.36 o 
   1   3   4      301.12      313.76     10.22 o 
   2   3   4     2098.77     2083.23     46.67 o 
   3   3   4     2179.89     2023.59     99.18 o 
   4   3   4      640.19      599.04     20.02 o 
   5   3   4     1198.15     1204.47     35.40 o 
   6   3   4        9.16        6.30      5.31 o 
   7   3   4        1.31        3.42      4.86 o 
   8   3   4      355.09      370.80     31.51 o 
   9   3   4      847.14      763.21     25.56 o 
  10   3   4      648.18      650.12     23.18 o 
  11   3   4      364.06      380.92     16.72 o 
  12   3   4        1.30        9.62      9.92 o 
  13   3   4        8.54       24.14     11.20 o 
  14   3   4       87.86       89.26     16.00 o 
  15   3   4       25.33       30.07     14.08 o 
 -17   4   4        3.67       -9.28     11.20 o 
 -16   4   4        0.96       -1.93      8.88 o 
 -15   4   4      213.47      219.96     15.36 o 
 -14   4   4      356.98      321.23     17.30 o 
 -13   4   4      306.24      282.34     16.48 o 
 -12   4   4      205.40      238.14     30.55 o 
 -11   4   4       72.61       67.91      8.92 o 
 -10   4   4      218.97      197.54      9.64 o 
  -9   4   4       63.53       53.98      7.84 o 
  -8   4   4      348.47      321.40     11.77 o 
  -7   4   4     2376.52     2418.10     48.95 o 
  -6   4   4      216.08      194.04      7.47 o 
  -5   4   4      479.36      453.15     23.19 o 
  -4   4   4        7.81        9.44      3.62 o 
  -3   4   4      137.48      136.74      6.22 o 
  -2   4   4      179.50      172.01      6.90 o 
  -1   4   4     1652.62     1635.01     37.86 o 
   0   4   4      919.97      923.54     23.27 o 
   1   4   4      901.39      919.60     23.20 o 
   2   4   4      265.79      254.08     12.98 o 
   3   4   4        1.14       -3.07      3.94 o 
   4   4   4      312.96      320.14     18.05 o 
   5   4   4      210.35      213.33     22.55 o 
   6   4   4      692.41      673.53     23.17 o 
   7   4   4      900.69      890.08     62.23 o 
   8   4   4       19.50       32.23      7.24 o 
   9   4   4       19.69       18.10      7.35 o 
  10   4   4        0.12       -6.08      6.87 o 
  11   4   4       22.04       18.15      7.88 o 
  12   4   4      180.27      207.48     13.78 o 
  13   4   4       33.81       18.82     21.27 o 
 -15   5   4       22.27       24.49     10.08 o 
 -14   5   4        0.33       -1.60      8.29 o 
 -13   5   4       10.44        9.19      8.53 o 
 -12   5   4      111.73      123.41     21.91 o 
 -11   5   4      253.93      269.61     49.11 o 
 -10   5   4      167.91      175.46      9.88 o 
  -9   5   4      161.86      140.00      8.81 o 
  -8   5   4        1.23        0.86      8.80 o 
  -7   5   4        0.36        1.78      4.14 o 
  -6   5   4      117.61      117.14      8.96 o 
  -5   5   4      146.82      139.83      7.84 o 
  -4   5   4       29.23       24.24      4.52 o 
  -3   5   4     1412.14     1361.48     28.62 o 
  -2   5   4      202.23      209.63     17.93 o 
  -1   5   4        5.56        7.45      4.12 o 
   0   5   4       32.17       39.28      5.29 o 
   1   5   4       78.90       92.60      8.78 o 
   2   5   4      180.53      182.80      9.08 o 
   3   5   4      317.70      308.08     11.78 o 
   4   5   4      471.62      449.37     14.86 o 
   5   5   4      342.04      348.31     13.74 o 
   6   5   4       15.79        6.82      6.78 o 
   7   5   4       61.79       80.81      9.34 o 
   8   5   4      124.32      136.38     11.48 o 
   9   5   4       34.21       36.92      9.16 o 
  10   5   4       88.53       86.08     10.63 o 
  11   5   4      114.78      133.15     18.56 o 
  12   5   4       16.87        9.92     11.84 o 
 -10   6   4        0.30        8.00      3.52 o 
  -9   6   4       57.55       76.78     14.40 o 
  -8   6   4       94.01       85.10     14.40 o 
  -7   6   4      112.63       85.10     13.76 o 
  -6   6   4       74.13       69.78      9.16 o 
  -5   6   4       35.52       22.77      6.04 o 
  -4   6   4        5.85       -5.53      5.57 o 
  -3   6   4       30.30       13.74      6.05 o 
  -2   6   4        6.05        1.83      5.62 o 
  -1   6   4      163.56      180.78     10.26 o 
   0   6   4      237.45      225.59     17.56 o 
   1   6   4       82.25       82.18      9.04 o 
   2   6   4       58.28       58.20      7.19 o 
   3   6   4        4.26       -0.87      5.50 o 
   4   6   4       18.22       18.64      6.36 o 
   5   6   4       10.12       12.34      6.52 o 
   6   6   4       17.74       18.86      6.92 o 
   7   6   4       67.58       84.55     23.51 o 
   8   6   4      144.54      131.76     13.12 o 
   9   6   4       42.32       30.07     13.12 o 
  -5   7   4       71.38       92.78     15.36 o 
  -4   7   4      130.08      126.05     16.64 o 
  -3   7   4       20.79       15.57      8.46 o 
  -2   7   4        8.80        3.51      8.24 o 
  -1   7   4       10.49        2.51      8.03 o 
   0   7   4        3.55       -2.62      7.80 o 
   1   7   4        8.80       14.08     12.16 o 
 -19   1   5        1.88        0.69      8.59 o 
 -18   1   5       25.31       27.54      7.37 o 
 -17   1   5       14.14       10.55      6.56 o 
 -16   1   5       37.50       22.97      6.62 o 
 -15   1   5        9.98        8.58      5.54 o 
 -14   1   5       44.91       47.24      8.77 o 
 -13   1   5        6.98        4.91      4.08 o 
 -12   1   5       26.53       25.76      4.28 o 
 -11   1   5       13.29       10.37      3.68 o 
 -10   1   5       17.25       13.51      3.77 o 
  -9   1   5      578.44      589.35     13.55 o 
  -8   1   5      127.17      122.30      7.67 o 
  -7   1   5       11.39        8.82      1.90 o 
  -6   1   5      635.57      679.71     12.74 o 
  -5   1   5      509.21      527.20     10.24 o 
  -4   1   5      481.40      499.24     10.74 o 
  -3   1   5        0.94        2.01      2.09 o 
  -2   1   5       94.71       91.73      4.19 o 
  -1   1   5        7.74        5.05      2.88 o 
   0   1   5     1914.03     1906.69     41.54 o 
   1   1   5      424.53      504.18     12.61 o 
   2   1   5      342.46      349.66      9.71 o 
   3   1   5      200.45      212.97      7.28 o 
   4   1   5        1.51       -1.15      3.68 o 
   5   1   5        8.76       11.45      5.28 o 
   6   1   5        3.56        6.00      9.28 o 
   7   1   5       34.43       25.41      4.37 o 
   8   1   5      191.01      201.84     19.68 o 
   9   1   5       10.93       15.12      4.73 o 
  10   1   5        1.68        5.48      4.44 o 
  11   1   5       81.24       87.55     11.04 o 
  12   1   5        0.32        3.04      4.30 o 
  13   1   5      112.09      116.79      8.19 o 
  14   1   5       95.05      107.81     10.38 o 
  15   1   5        0.10       -1.36      7.06 o 
  16   1   5        0.04       -5.41      7.68 o 
 -19   2   5        7.59        2.24     12.80 o 
 -18   2   5        4.41        3.74      6.52 o 
 -17   2   5       49.53       52.68      7.86 o 
 -16   2   5      249.07      237.68     11.70 o 
 -15   2   5        4.38       -1.38      5.57 o 
 -14   2   5       36.69       37.83      6.03 o 
 -13   2   5       75.94       77.24      6.92 o 
 -12   2   5      260.01      266.29     10.52 o 
 -11   2   5      190.72      153.57      7.90 o 
 -10   2   5       48.51       53.22      5.22 o 
  -9   2   5     1269.15     1296.44     26.07 o 
  -8   2   5      330.13      328.01     11.27 o 
  -7   2   5       25.60       32.36      2.36 o 
  -6   2   5       26.01       32.65      2.63 o 
  -5   2   5       47.99       62.56      2.59 o 
  -4   2   5      994.30     1038.06     16.78 o 
  -3   2   5       57.57       54.34      3.76 o 
  -2   2   5      391.49      400.14     11.24 o 
  -1   2   5     1443.76     1500.88     41.62 o 
   0   2   5       91.88      107.28      8.32 o 
   1   2   5      589.58      582.67     14.24 o 
   2   2   5      531.10      554.11     13.90 o 
   3   2   5      343.34      350.28     18.08 o 
   4   2   5      310.97      278.49     10.40 o 
   5   2   5       25.16       30.25      3.83 o 
   6   2   5        4.13        1.44      3.29 o 
   7   2   5       77.44       61.66      6.97 o 
   8   2   5      157.50      159.80     12.00 o 
   9   2   5       14.84        6.12      5.77 o 
  10   2   5      282.48      287.18     14.23 o 
  11   2   5        0.67       -0.84      6.65 o 
  12   2   5       12.25        6.51      7.00 o 
  13   2   5        4.60        6.72      7.10 o 
  14   2   5       18.11       26.55     13.12 o 
  15   2   5        1.80       -5.76     11.20 o 
 -18   3   5      139.63      152.28     18.88 o 
 -17   3   5        3.22       -0.67      6.65 o 
 -16   3   5        1.19       -5.93      6.21 o 
 -15   3   5      124.90       99.87     13.11 o 
 -14   3   5      116.31      131.22      8.94 o 
 -13   3   5      221.74      233.10     10.89 o 
 -12   3   5      508.60      468.73     15.19 o 
 -11   3   5      724.35      746.50     33.43 o 
 -10   3   5       31.49       26.60      5.17 o 
  -9   3   5      126.31      124.17      7.02 o 
  -8   3   5      187.08      192.72      8.43 o 
  -7   3   5      333.91      344.09      9.50 o 
  -6   3   5      315.21      334.84     11.04 o 
  -5   3   5      895.80      888.08     20.16 o 
  -4   3   5      364.75      333.73     27.83 o 
  -3   3   5      253.53      261.97      9.05 o 
  -2   3   5      805.91      861.87     21.36 o 
  -1   3   5      355.71      339.94     14.74 o 
   0   3   5      295.67      253.91     14.00 o 
   1   3   5      365.21      343.97     11.26 o 
   2   3   5       63.20       51.45      6.11 o 
   3   3   5        1.42        4.11      4.73 o 
   4   3   5        1.75        1.52      5.31 o 
   5   3   5      867.55      830.68     46.71 o 
   6   3   5      503.62      476.51     17.98 o 
   7   3   5       12.31        2.67      5.64 o 
   8   3   5      428.70      419.52     28.63 o 
   9   3   5       65.40       60.92      8.11 o 
  10   3   5      181.33      161.60     11.64 o 
  11   3   5        6.82        5.66      6.60 o 
  12   3   5      235.50      250.22     21.27 o 
  13   3   5       18.25       16.06      8.36 o 
  14   3   5        0.24       -1.28     10.88 o 
 -16   4   5      166.85      160.00     14.36 o 
 -15   4   5      222.87      242.63     33.59 o 
 -14   4   5       33.44       37.09     12.80 o 
 -13   4   5        8.85        0.13      7.58 o 
 -12   4   5       24.63       23.21      8.24 o 
 -11   4   5       46.38       53.70     12.32 o 
 -10   4   5      274.39      290.26     11.84 o 
  -9   4   5      241.19      260.42     10.80 o 
  -8   4   5       18.04       20.86      5.32 o 
  -7   4   5      231.80      236.55      8.48 o 
  -6   4   5        6.39        8.32      3.62 o 
  -5   4   5      434.39      458.32     17.44 o 
  -4   4   5      123.33      116.83      6.11 o 
  -3   4   5      469.95      477.01     12.44 o 
  -2   4   5      335.73      331.22     17.92 o 
  -1   4   5       81.01       89.99      6.58 o 
   0   4   5       47.06       58.06      7.88 o 
   1   4   5       32.26       27.30      9.00 o 
   2   4   5       98.22       90.38      6.58 o 
   3   4   5     1066.18     1082.02     27.14 o 
   4   4   5      897.22      845.23     27.48 o 
   5   4   5        7.77        1.73      5.87 o 
   6   4   5       33.42       26.97      6.78 o 
   7   4   5      134.28      117.84     10.17 o 
   8   4   5       77.65       88.22      9.39 o 
   9   4   5       64.80       93.53     10.06 o 
  10   4   5      144.14      140.71     12.00 o 
  11   4   5       22.68       29.01      8.81 o 
  12   4   5        0.00        3.42      8.52 o 
  13   4   5       15.63       20.80      8.32 o 
 -14   5   5        1.55       -2.10      8.56 o 
 -13   5   5       80.38      108.03     43.19 o 
 -12   5   5      227.07      237.24     15.60 o 
 -11   5   5       64.15       81.97     14.88 o 
 -10   5   5       42.33       46.10      6.83 o 
  -9   5   5        0.19        0.61      5.27 o 
  -8   5   5      104.14      116.90      8.52 o 
  -7   5   5      388.57      392.30     18.72 o 
  -6   5   5      334.08      336.15     15.84 o 
  -5   5   5      183.92      197.23      8.14 o 
  -4   5   5       11.36       15.00      7.04 o 
  -3   5   5        1.59       -3.98      3.98 o 
  -2   5   5       36.28       39.68      5.20 o 
  -1   5   5      515.63      503.54     13.95 o 
   0   5   5      310.61      322.85     12.19 o 
   1   5   5      326.90      308.17     11.94 o 
   2   5   5       18.53       16.21      5.34 o 
   3   5   5      120.83      109.60      8.06 o 
   4   5   5       16.34       15.41      5.72 o 
   5   5   5        9.02        5.55      7.12 o 
   6   5   5      136.72      132.34     11.42 o 
   7   5   5      433.82      439.16     19.34 o 
   8   5   5       20.74       23.53     16.00 o 
   9   5   5        7.71       -0.29      9.76 o 
  10   5   5       14.15        2.88     12.00 o 
  11   5   5       90.02      121.57     17.60 o 
 -11   6   5       46.65       39.35      6.40 o 
 -10   6   5       84.75       91.18     15.68 o 
  -9   6   5       95.17      111.97     10.88 o 
  -8   6   5      242.42      269.38     15.68 o 
  -7   6   5       14.68       23.03      8.00 o 
  -6   6   5       21.32       16.27      9.76 o 
  -5   6   5       20.51       34.47     22.23 o 
  -4   6   5      154.42      158.72     22.01 o 
  -3   6   5      418.40      399.90     14.65 o 
  -2   6   5      224.73      245.92     19.28 o 
  -1   6   5       12.83       12.71      6.21 o 
   0   6   5       19.44       12.11      6.19 o 
   1   6   5       36.28       43.43      8.09 o 
   2   6   5      204.05      236.12     11.81 o 
   3   6   5      181.13      180.17     10.67 o 
   4   6   5       57.32       68.43      8.06 o 
   5   6   5       79.42      112.64     11.37 o 
   6   6   5       18.15       13.66      9.16 o 
   7   6   5       51.97       52.12     10.15 o 
   8   6   5       33.56       28.79     13.12 o 
  -5   7   5       49.56       76.14     15.04 o 
  -4   7   5        0.43       -6.72     10.88 o 
  -3   7   5        6.59       12.80     11.84 o 
  -2   7   5       36.70       21.75     12.80 o 
  -1   7   5       40.30       69.10     15.04 o 
 -19   0   6      329.65      322.48     26.23 o 
 -18   0   6      111.13      133.32     12.44 o 
 -17   0   6       79.36       76.87     10.17 o 
 -16   0   6       37.70       27.41     10.08 o 
 -15   0   6       61.30       82.48      9.92 o 
 -14   0   6      348.52      318.64     14.82 o 
 -13   0   6     1937.90     1816.05     51.91 o 
 -12   0   6     1502.98     1448.52     42.07 o 
 -11   0   6     1060.83     1020.66     30.87 o 
 -10   0   6        0.93        2.56      7.04 o 
  -9   0   6     1848.54     1909.88     52.70 o 
  -8   0   6     1440.53     1470.24     41.16 o 
  -7   0   6     4014.79     4249.06    111.74 o 
  -6   0   6     3296.99     3288.02     87.07 o 
  -5   0   6     1486.90     1410.49     39.12 o 
  -4   0   6       33.29       39.67      5.76 o 
  -3   0   6      749.03      770.70     31.35 o 
  -2   0   6      263.15      345.20     16.32 o 
  -1   0   6     1875.02     1760.54     66.54 o 
   0   0   6    12665.95    12915.01    464.53 o 
   1   0   6     3548.50     3530.36    129.57 o 
   2   0   6     1348.48     1348.16     51.83 o 
   3   0   6       17.36       14.40      4.80 o 
   4   0   6     1049.97     1078.14     43.19 o 
   5   0   6      810.17      733.59     31.35 o 
   6   0   6     1690.34     1617.86     63.34 o 
   7   0   6     3123.79     2989.37     80.94 o 
   8   0   6     2657.13     2742.71     75.18 o 
   9   0   6       12.97       24.31      6.40 o 
  10   0   6     1457.74     1403.83     42.23 o 
  11   0   6      410.19      413.98     17.92 o 
  12   0   6      251.31      282.49     15.04 o 
  13   0   6      252.00      277.05     15.04 o 
  14   0   6       14.99       15.04     10.88 o 
  15   0   6       58.07       90.86     14.72 o 
 -19   1   6        6.15        0.91      7.00 o 
 -18   1   6       33.56       43.96      7.69 o 
 -17   1   6      207.40      208.24     11.60 o 
 -16   1   6      424.02      407.80     14.83 o 
 -15   1   6      396.09      371.06     11.74 o 
 -14   1   6      163.64      170.62      7.91 o 
 -13   1   6       50.48       53.96     10.73 o 
 -12   1   6      816.01      772.16     26.13 o 
 -11   1   6      559.52      551.05     13.55 o 
 -10   1   6      784.18      721.80     16.34 o 
  -9   1   6     2954.62     2934.51     78.37 o 
  -8   1   6     1235.21     1207.30     24.47 o 
  -7   1   6       21.14       16.86      2.39 o 
  -6   1   6       23.84       27.34      2.59 o 
  -5   1   6     3799.03     4004.45     66.50 o 
  -4   1   6     5385.62     5738.93    120.98 o 
  -3   1   6     4002.82     4143.62     87.85 o 
  -2   1   6     3415.91     3640.29     77.56 o 
  -1   1   6       22.22        9.77      4.00 o 
   0   1   6       62.01       78.09      4.96 o 
   1   1   6      905.62      759.16     18.35 o 
   2   1   6     2425.11     2237.47    105.73 o 
   3   1   6     2585.02     2351.70     51.60 o 
   4   1   6     2925.20     2955.46     77.70 o 
   5   1   6      719.78      714.77     48.95 o 
   6   1   6      123.71       88.70     11.52 o 
   7   1   6      353.46      314.41     10.82 o 
   8   1   6      218.94      195.12      8.75 o 
   9   1   6      380.17      383.02     25.91 o 
  10   1   6      518.70      512.61     15.86 o 
  11   1   6      533.10      575.82     17.69 o 
  12   1   6       77.55      102.42      6.90 o 
  13   1   6        1.77        0.86      5.47 o 
  14   1   6      134.34      113.89     15.68 o 
  15   1   6      107.89      113.89     16.64 o 
 -19   2   6      123.05      109.73     16.96 o 
 -18   2   6      145.86      153.66     10.80 o 
 -17   2   6       13.16        0.69      6.62 o 
 -16   2   6       47.16       41.39     10.43 o 
 -15   2   6      162.21      162.56     23.23 o 
 -14   2   6      605.04      605.23     42.14 o 
 -13   2   6      341.02      315.57     12.09 o 
 -12   2   6      961.50      870.10     34.67 o 
 -11   2   6      143.59      135.07      8.96 o 
 -10   2   6       23.77       25.55      4.89 o 
  -9   2   6      419.89      444.33     16.43 o 
  -8   2   6     1617.63     1602.42     31.54 o 
  -7   2   6     2280.19     2301.55     39.30 o 
  -6   2   6     1304.92     1225.30     21.81 o 
  -5   2   6      555.03      579.01     11.55 o 
  -4   2   6      801.42      847.78     20.22 o 
  -3   2   6      711.26      807.59     24.54 o 
  -2   2   6     1442.52     1471.43     41.28 o 
  -1   2   6     2402.00     2391.04     64.69 o 
   0   2   6     2691.87     2754.63     74.08 o 
   1   2   6     1259.01     1235.30    103.18 o 
   2   2   6      199.25      180.49     11.84 o 
   3   2   6        6.01        4.59      4.73 o 
   4   2   6      128.17      104.12      8.96 o 
   5   2   6     1201.54     1183.47     35.38 o 
   6   2   6      713.68      623.28     43.35 o 
   7   2   6     1205.02     1228.32     37.19 o 
   8   2   6      171.47      168.16     16.64 o 
   9   2   6        1.04        2.20      5.87 o 
  10   2   6       13.33       31.59      7.33 o 
  11   2   6      190.42      188.87     12.66 o 
  12   2   6       89.81      100.80     10.52 o 
  13   2   6      144.26      140.87     14.40 o 
  14   2   6      113.62      131.81     17.28 o 
 -17   3   6       52.52       35.32     14.24 o 
 -16   3   6      311.34      256.69     19.20 o 
 -15   3   6       50.51       46.84      9.56 o 
 -14   3   6        3.21       -3.10      7.33 o 
 -13   3   6       71.07       66.65      9.76 o 
 -12   3   6       13.07        5.57      7.23 o 
 -11   3   6      276.32      272.61     14.25 o 
 -10   3   6     1838.63     1696.40     49.77 o 
  -9   3   6      377.92      382.08     12.79 o 
  -8   3   6      633.68      625.43     17.40 o 
  -7   3   6        0.68       -0.54      6.40 o 
  -6   3   6      270.24      268.00     10.08 o 
  -5   3   6      563.60      547.72     13.45 o 
  -4   3   6      881.27      803.44     20.64 o 
  -3   3   6     2605.40     2594.56     57.46 o 
  -2   3   6     2517.77     2516.31     55.92 o 
  -1   3   6       84.97       79.70      5.72 o 
   0   3   6      216.74      194.18     16.00 o 
   1   3   6     1225.64     1246.16     36.76 o 
   2   3   6      416.00      415.81     16.06 o 
   3   3   6     1536.60     1512.96     48.95 o 
   4   3   6      731.29      705.87     23.86 o 
   5   3   6      139.60      121.27      9.27 o 
   6   3   6       89.64       84.91      8.59 o 
   7   3   6      163.60      155.49     10.73 o 
   8   3   6       88.13       91.12     16.00 o 
   9   3   6      456.19      477.36     37.59 o 
  10   3   6      143.59      157.00     11.86 o 
  11   3   6      206.01      222.99     19.84 o 
  12   3   6       62.41       75.38     12.64 o 
  13   3   6       14.32       12.24      3.94 o 
 -16   4   6        1.25       -0.45      9.06 o 
 -15   4   6       19.49       26.03     18.88 o 
 -14   4   6      169.25      163.67     13.65 o 
 -13   4   6      451.62      392.56     18.89 o 
 -12   4   6      342.36      304.45     16.85 o 
 -11   4   6       21.82        9.39      7.68 o 
 -10   4   6        4.10       -0.69      7.23 o 
  -9   4   6      252.77      247.33     11.04 o 
  -8   4   6       93.90      108.18      7.68 o 
  -7   4   6      316.71      286.83     13.92 o 
  -6   4   6     1930.31     1881.37     37.78 o 
  -5   4   6      174.78      181.32      9.92 o 
  -4   4   6        7.38        2.24      3.85 o 
  -3   4   6      119.88      128.67      6.44 o 
  -2   4   6      276.33      268.00     10.46 o 
  -1   4   6      512.88      496.76     15.20 o 
   0   4   6      112.17      126.63      7.81 o 
   1   4   6     1188.83     1219.42     31.04 o 
   2   4   6     1042.99     1038.97     32.55 o 
   3   4   6      231.46      201.14     11.86 o 
   4   4   6       28.41       39.23     12.32 o 
   5   4   6      285.86      271.53     14.35 o 
   6   4   6      541.95      498.62     19.79 o 
   7   4   6      302.24      321.05     15.94 o 
   8   4   6      118.03      140.38     11.42 o 
   9   4   6       41.07       40.41      8.92 o 
  10   4   6        4.66       11.30      8.11 o 
  11   4   6      161.74      166.37     13.80 o 
  12   4   6       24.32       27.83     13.44 o 
 -14   5   6        0.40        4.07      8.81 o 
 -13   5   6       27.32       21.63      9.60 o 
 -12   5   6       67.73       77.44     21.11 o 
 -11   5   6      197.69      181.33     13.88 o 
 -10   5   6      168.69      175.72     13.01 o 
  -9   5   6       67.92       63.72      7.41 o 
  -8   5   6      115.22      105.03      8.52 o 
  -7   5   6      113.51       74.91      7.51 o 
  -6   5   6      204.69      175.48     10.40 o 
  -5   5   6       70.73       72.03      6.11 o 
  -4   5   6      132.86      128.62      7.24 o 
  -3   5   6      249.95      231.81      9.27 o 
  -2   5   6       78.35       68.11      6.13 o 
  -1   5   6        9.01        5.26      5.59 o 
   0   5   6       14.44        8.96      5.40 o 
   1   5   6      151.34      156.02      9.42 o 
   2   5   6      113.13      120.18      8.65 o 
   3   5   6      151.86      149.93     11.64 o 
   4   5   6      100.54       91.37     14.24 o 
   5   5   6       83.25       91.78     10.28 o 
   6   5   6       69.05       78.34     11.20 o 
   7   5   6       31.44       34.87      9.05 o 
   8   5   6       38.08       42.55     10.08 o 
   9   5   6       61.34       66.51     10.96 o 
 -11   6   6        0.30       -3.68      9.76 o 
 -10   6   6       13.16       25.27     13.12 o 
  -9   6   6       21.76       18.56      4.80 o 
  -8   6   6       89.74       80.10      8.22 o 
  -7   6   6       48.16       43.11      7.56 o 
  -6   6   6       48.86       51.83      7.69 o 
  -5   6   6       25.09       20.95      6.59 o 
  -4   6   6        8.59       -2.28      7.55 o 
  -3   6   6        4.75       -1.63      5.84 o 
  -2   6   6       32.11       25.44      6.82 o 
  -1   6   6      127.82      128.33     10.34 o 
   0   6   6       64.41       64.19      8.11 o 
   1   6   6       27.50       40.02      7.37 o 
   2   6   6        0.62       -5.01      5.95 o 
   3   6   6        2.48        5.04      6.40 o 
   4   6   6        4.81        8.37      8.46 o 
   5   6   6       43.63       48.51     13.60 o 
   6   6   6        1.54       10.88     13.12 o 
 -19   1   7       24.48       17.62      7.93 o 
 -18   1   7        7.42       10.63      7.26 o 
 -17   1   7        0.24       -0.16      6.39 o 
 -16   1   7        0.03       -3.53      5.76 o 
 -15   1   7       24.37       26.44      6.44 o 
 -14   1   7        9.06       13.48      4.74 o 
 -13   1   7       21.91       25.12      4.71 o 
 -12   1   7       29.07       28.43      4.56 o 
 -11   1   7       16.16       16.86      4.04 o 
 -10   1   7       23.14       23.85      4.89 o 
  -9   1   7        9.00        7.35      3.28 o 
  -8   1   7       46.79       53.76      6.70 o 
  -7   1   7        8.42        8.23      2.51 o 
  -6   1   7      276.66      282.13      7.10 o 
  -5   1   7     1226.03     1305.86     25.90 o 
  -4   1   7       40.61       41.94      3.98 o 
  -3   1   7      254.17      254.80      8.71 o 
  -2   1   7      119.69      114.19     13.28 o 
  -1   1   7      155.63      163.52      6.68 o 
   0   1   7       13.60        8.90      2.95 o 
   1   1   7      394.88      357.07     20.32 o 
   2   1   7       23.24       24.84      3.62 o 
   3   1   7        8.00        9.64      3.54 o 
   4   1   7      507.12      491.92     13.79 o 
   5   1   7      772.48      708.36     18.63 o 
   6   1   7      300.07      313.99     10.88 o 
   7   1   7       30.08       28.20      5.92 o 
   8   1   7        1.89       -1.54      4.02 o 
   9   1   7       27.57       26.34      7.10 o 
  10   1   7        0.32       -0.53     10.40 o 
  11   1   7        2.79        3.19      6.87 o 
  12   1   7        2.31       -2.95      9.44 o 
  13   1   7        0.10        2.43      7.68 o 
  14   1   7        5.77       -4.16     10.88 o 
 -19   2   7        4.08       -2.88     12.80 o 
 -18   2   7        1.21        4.12      9.04 o 
 -17   2   7      100.51      102.21     10.74 o 
 -16   2   7       13.33        5.62      6.49 o 
 -15   2   7       12.66       11.24      6.17 o 
 -14   2   7      220.70      214.60     11.37 o 
 -13   2   7        0.53       -0.85      4.88 o 
 -12   2   7        1.20        0.71      4.78 o 
 -11   2   7       10.21       17.29      5.73 o 
 -10   2   7      117.50      120.51      7.20 o 
  -9   2   7      400.46      409.08     14.68 o 
  -8   2   7       35.54       28.58      6.56 o 
  -7   2   7        9.63        8.66      5.42 o 
  -6   2   7        4.43        0.27      3.54 o 
  -5   2   7        8.47        8.59      3.84 o 
  -4   2   7      313.59      279.34     11.87 o 
  -3   2   7      823.81      787.31     63.50 o 
  -2   2   7        2.47        1.78      5.12 o 
  -1   2   7      130.93      121.55      8.24 o 
   0   2   7       21.46       15.76      7.52 o 
   1   2   7      172.20      157.41     11.20 o 
   2   2   7       49.39       32.60      6.10 o 
   3   2   7       46.02       35.70      6.23 o 
   4   2   7       10.52        6.57      8.00 o 
   5   2   7      417.03      390.85     16.02 o 
   6   2   7       52.91       44.13      9.44 o 
   7   2   7       21.00       12.43      6.37 o 
   8   2   7        4.15       -3.68      6.11 o 
   9   2   7      219.75      223.44     13.67 o 
  10   2   7        8.18        3.51      6.87 o 
  11   2   7        2.51       -1.71      7.00 o 
  12   2   7        8.22       11.51      7.68 o 
  13   2   7        3.02        8.01      6.72 o 
 -17   3   7       53.16       64.48     10.97 o 
 -16   3   7       17.97       20.06      9.14 o 
 -15   3   7       79.49       77.19     10.74 o 
 -14   3   7        1.45       -2.58      7.46 o 
 -13   3   7      133.45      126.69     23.67 o 
 -12   3   7      149.45      158.62     12.33 o 
 -11   3   7        1.76       -4.46      6.55 o 
 -10   3   7      186.27      200.47     13.01 o 
  -9   3   7       15.24        0.84      6.44 o 
  -8   3   7      304.17      323.95     11.58 o 
  -7   3   7      172.92      184.86     11.36 o 
  -6   3   7      107.60      120.57      6.32 o 
  -5   3   7      169.15      159.08     12.32 o 
  -4   3   7       11.75       12.13      4.20 o 
  -3   3   7        4.60        6.40      4.96 o 
  -2   3   7       79.46       74.54     10.56 o 
  -1   3   7       58.95       54.01      7.10 o 
   0   3   7     1189.45     1158.55     34.94 o 
   1   3   7      300.56      301.45     13.67 o 
   2   3   7       11.77       11.45      5.64 o 
   3   3   7       66.87       73.96     12.16 o 
   4   3   7      192.37      171.02     10.93 o 
   5   3   7       32.56       22.13      6.90 o 
   6   3   7       67.51       58.10      8.13 o 
   7   3   7      495.43      498.02     30.07 o 
   8   3   7        8.86        0.11      7.20 o 
   9   3   7        1.46        1.06      6.90 o 
  10   3   7       18.91       13.51      7.78 o 
  11   3   7      104.43       98.37     11.18 o 
  12   3   7       16.07       20.84      8.81 o 
  13   3   7       15.45        6.08     11.52 o 
 -15   4   7      260.59      221.83     17.60 o 
 -14   4   7       76.01       75.98     11.20 o 
 -13   4   7        0.86       -6.24      7.92 o 
 -12   4   7        0.51       -1.86      8.13 o 
 -11   4   7      105.27       84.29     10.56 o 
 -10   4   7      364.32      354.31     17.19 o 
  -9   4   7      154.94      165.76      9.50 o 
  -8   4   7      197.13      210.99     16.16 o 
  -7   4   7       22.43       28.17      5.76 o 
  -6   4   7       38.28       41.14      4.98 o 
  -5   4   7      213.26      216.17      9.76 o 
  -4   4   7      333.89      355.35     10.97 o 
  -3   4   7      101.55      101.09      7.16 o 
  -2   4   7      385.25      396.36     17.88 o 
  -1   4   7        0.92        1.76      5.87 o 
   0   4   7      217.83      182.69     11.64 o 
   1   4   7        5.75        0.88      6.10 o 
   2   4   7       33.81       39.67      8.00 o 
   3   4   7      131.14      118.01     18.40 o 
   4   4   7      270.87      241.31     27.03 o 
   5   4   7      129.30      135.10     18.40 o 
   6   4   7        4.28        4.48      7.01 o 
   7   4   7       54.50       41.20      8.71 o 
   8   4   7       93.95       92.06     10.73 o 
   9   4   7       49.94       42.46      9.79 o 
  10   4   7       25.89       27.14      9.49 o 
  11   4   7       28.41       45.11     14.08 o 
 -13   5   7       33.58       32.15     10.29 o 
 -12   5   7       95.11      114.75     12.66 o 
 -11   5   7      150.77      158.09     21.75 o 
 -10   5   7        0.35       -1.50      7.97 o 
  -9   5   7       25.75       23.68      6.68 o 
  -8   5   7       37.42       52.02      7.07 o 
  -7   5   7       93.95      105.71     12.16 o 
  -6   5   7      285.90      274.27     11.84 o 
  -5   5   7       74.07       71.20      6.33 o 
  -4   5   7       75.17       78.13      8.76 o 
  -3   5   7        6.08        9.49      4.99 o 
  -2   5   7      237.98      236.88     11.04 o 
  -1   5   7      115.91      110.70      8.44 o 
   0   5   7      203.78      224.03     11.25 o 
   1   5   7      371.05      379.05     35.03 o 
   2   5   7       22.56       23.66      7.78 o 
   3   5   7      148.67      121.62     11.20 o 
   4   5   7       56.99       49.67      9.37 o 
   5   5   7       57.75       70.22     10.25 o 
   6   5   7       76.18       70.75     10.63 o 
   7   5   7       10.73       10.50      9.27 o 
   8   5   7       31.58       52.12     10.83 o 
 -10   6   7       39.92       73.74     11.65 o 
  -9   6   7       73.72       90.58     11.76 o 
  -8   6   7       73.10      105.25     10.88 o 
  -7   6   7       42.24       44.31      5.60 o 
  -6   6   7       14.16        8.47      6.44 o 
  -5   6   7       18.33       17.85      5.85 o 
  -4   6   7       92.02      104.01      8.89 o 
  -3   6   7      241.29      270.01     14.63 o 
  -2   6   7       61.18       68.53      8.36 o 
  -1   6   7        2.74       -1.06      6.50 o 
   0   6   7        0.02       -1.85      6.36 o 
   1   6   7       32.85       38.53      7.69 o 
   2   6   7       52.01       69.77     21.91 o 
   3   6   7       83.85       84.86     11.08 o 
   4   6   7       66.34       56.95     14.40 o 
 -19   0   8       89.60       78.72     11.51 o 
 -18   0   8      111.06      117.63     12.33 o 
 -17   0   8        0.90       -0.76     12.64 o 
 -16   0   8       34.15       28.01      8.48 o 
 -15   0   8      286.36      308.73     15.61 o 
 -14   0   8      187.51      180.69     11.64 o 
 -13   0   8       86.20       87.10      8.69 o 
 -12   0   8     1242.93     1207.87     36.53 o 
 -11   0   8      243.35      242.12     16.96 o 
 -10   0   8       14.77       15.08      5.42 o 
  -9   0   8      334.99      332.88     13.76 o 
  -8   0   8     2349.25     2497.30     68.19 o 
  -7   0   8      876.46      938.62     28.38 o 
  -6   0   8     1505.10     1598.51     47.99 o 
  -5   0   8     1071.92     1139.57     46.07 o 
  -4   0   8       15.77        6.08      6.08 o 
  -3   0   8      856.83      922.34     38.07 o 
  -1   0   8     1465.73     1353.60     53.11 o 
   0   0   8     2131.82     1982.89     75.50 o 
   1   0   8      182.60      169.56     12.16 o 
   2   0   8      381.13      405.66     19.84 o 
   3   0   8       28.60       38.07      7.04 o 
   4   0   8      393.55      354.80     18.56 o 
   5   0   8      522.82      513.48     18.88 o 
   6   0   8       69.14       69.74      7.36 o 
   7   0   8      559.60      559.55     20.48 o 
   8   0   8      740.20      851.64     28.47 o 
   9   0   8       29.54       37.11      8.00 o 
  10   0   8        5.38       11.84      7.04 o 
  11   0   8      170.10      157.40     12.16 o 
  12   0   8      138.16      142.37     12.48 o 
  13   0   8      126.59      192.91     18.88 o 
 -19   1   8        5.24        0.18      8.79 o 
 -18   1   8       51.88       66.97      9.15 o 
 -17   1   8      114.08      132.13     18.47 o 
 -16   1   8      246.76      250.26     15.89 o 
 -15   1   8      266.43      269.32     12.12 o 
 -14   1   8      237.29      219.24     12.92 o 
 -13   1   8       39.85       44.45      6.29 o 
 -12   1   8      497.38      492.22     13.14 o 
 -11   1   8      495.35      477.16     18.75 o 
 -10   1   8     1633.03     1661.09     33.61 o 
  -9   1   8      775.86      777.18     17.46 o 
  -8   1   8      313.56      296.01      8.88 o 
  -7   1   8       21.33       30.79      3.96 o 
  -6   1   8      367.31      402.64     18.56 o 
  -5   1   8      277.15      269.63     11.93 o 
  -4   1   8     1935.50     1976.81     44.11 o 
  -3   1   8     2323.17     2513.75     57.64 o 
  -2   1   8      847.84      856.09     30.39 o 
  -1   1   8      137.26      149.44     20.64 o 
   0   1   8        0.50       -1.47      3.19 o 
   1   1   8      928.37      821.92     26.04 o 
   2   1   8      501.56      469.77     17.44 o 
   3   1   8      712.23      696.34     23.09 o 
   4   1   8     2414.76     2380.11     66.12 o 
   5   1   8      463.42      478.18     18.40 o 
   6   1   8        0.34        6.56      5.61 o 
   7   1   8      345.48      301.25     21.43 o 
   8   1   8      318.32      331.35     15.66 o 
   9   1   8      372.50      353.70     23.83 o 
  10   1   8      196.86      206.59     13.43 o 
  11   1   8       63.94      105.33      9.10 o 
  12   1   8       49.45       79.39     14.24 o 
  13   1   8       41.33       28.09      8.64 o 
 -18   2   8       48.09       60.63     20.00 o 
 -17   2   8        7.92        4.00      9.28 o 
 -16   2   8       88.22       65.90     10.29 o 
 -15   2   8       23.87       20.09      8.81 o 
 -14   2   8      298.43      307.11     16.50 o 
 -13   2   8      569.66      567.58     22.39 o 
 -12   2   8      221.39      197.50     12.66 o 
 -11   2   8       43.66       36.38      7.80 o 
 -10   2   8        0.16       -3.37      8.64 o 
  -9   2   8        5.45        0.87      5.87 o 
  -8   2   8      581.92      546.32     26.39 o 
  -7   2   8     1110.33     1094.68     33.70 o 
  -6   2   8     2517.19     2596.90     58.10 o 
  -5   2   8     1662.17     1719.33     48.52 o 
  -4   2   8       13.83       26.50      7.04 o 
  -3   2   8      228.39      186.40     18.24 o 
  -2   2   8      585.89      620.97     30.71 o 
  -1   2   8     1312.41     1297.83     38.45 o 
   0   2   8     1801.30     1749.61     49.86 o 
   1   2   8     1617.99     1566.69     45.55 o 
   2   2   8      415.61      406.35     16.47 o 
   3   2   8      775.79      702.85     24.47 o 
   4   2   8      374.82      333.31     27.99 o 
   5   2   8      307.24      291.79     14.35 o 
   6   2   8      635.39      647.78     27.83 o 
   7   2   8       75.89       79.35     13.60 o 
   8   2   8      221.78      248.09     14.20 o 
   9   2   8        1.83        1.99      6.87 o 
  10   2   8       36.90       16.33      7.80 o 
  11   2   8       71.38       69.43     10.29 o 
  12   2   8       47.50       44.17      9.61 o 
  13   2   8       29.08       30.71     13.44 o 
 -16   3   8      187.66      170.75     14.23 o 
 -15   3   8      126.89       96.92     12.64 o 
 -14   3   8       46.58       39.85      9.61 o 
 -13   3   8        5.73        8.40      8.01 o 
 -12   3   8      134.06      146.62     12.21 o 
 -11   3   8      166.89      154.88     12.21 o 
 -10   3   8      554.42      484.09     20.02 o 
  -9   3   8      447.30      419.40     30.55 o 
  -8   3   8       55.46       45.57      8.13 o 
  -7   3   8       22.54       23.04      7.45 o 
  -6   3   8      415.81      413.61     13.60 o 
  -5   3   8      408.23      404.08     13.67 o 
  -4   3   8      176.44      177.87     10.70 o 
  -3   3   8      400.51      420.55     16.62 o 
  -2   3   8     1534.14     1589.46     46.26 o 
  -1   3   8      152.91      117.40      9.27 o 
   0   3   8      198.26      180.98     11.84 o 
   1   3   8      148.22      144.33     11.36 o 
   2   3   8      642.45      634.79     22.61 o 
   3   3   8      426.46      404.13     16.96 o 
   4   3   8      273.04      269.42     14.17 o 
   5   3   8       64.28       68.37      9.04 o 
   6   3   8       87.50      100.79     10.29 o 
   7   3   8       63.81       58.57      8.93 o 
   8   3   8      241.41      200.70     13.46 o 
   9   3   8       65.21       61.25      9.82 o 
  10   3   8      143.35      161.22     12.89 o 
  11   3   8        9.98       18.59     10.08 o 
 -15   4   8       21.26       26.69     10.34 o 
 -14   4   8      129.28      105.36     12.33 o 
 -13   4   8       74.99       78.95     11.48 o 
 -12   4   8      112.29      111.29     11.98 o 
 -11   4   8       97.80       66.96     10.15 o 
 -10   4   8      162.02      157.00     14.56 o 
  -9   4   8      158.82      165.41     23.03 o 
  -8   4   8      101.25       94.25      7.85 o 
  -7   4   8      252.62      253.06     11.29 o 
  -6   4   8      351.63      358.41     26.23 o 
  -5   4   8       11.20       13.35      4.63 o 
  -4   4   8       87.37       88.29      7.28 o 
  -3   4   8       50.42       60.45      8.11 o 
  -2   4   8      846.20      809.10     27.26 o 
  -1   4   8       10.98       13.32      9.28 o 
   0   4   8      197.38      185.70     12.10 o 
   1   4   8      104.49      120.42     10.50 o 
   2   4   8       51.54       89.01      9.39 o 
   3   4   8       72.03       58.55     15.20 o 
   4   4   8       53.03       41.90      8.80 o 
   5   4   8       63.60       78.93      9.95 o 
   6   4   8      158.66      171.89     13.45 o 
   7   4   8       85.39       92.69     11.08 o 
   8   4   8       51.40       60.78     10.06 o 
   9   4   8       17.79       28.36      9.72 o 
 -12   5   8       47.60       47.22     15.68 o 
 -11   5   8       86.86       83.37     12.09 o 
 -10   5   8       60.20       59.94     10.50 o 
  -9   5   8      102.56       81.22     11.38 o 
  -8   5   8       96.58      106.23      8.76 o 
  -7   5   8       74.25       59.50     12.32 o 
  -6   5   8       64.10       53.54      7.36 o 
  -5   5   8       45.93       50.52     10.88 o 
  -4   5   8      354.11      361.89     14.87 o 
  -3   5   8       28.64       23.72      5.70 o 
  -2   5   8       73.68       67.22      9.61 o 
  -1   5   8        0.45        4.06      7.06 o 
   0   5   8       15.32        0.96      7.24 o 
   1   5   8        0.97        2.89      7.20 o 
   2   5   8      159.20      153.85     12.66 o 
   3   5   8       62.30       76.63     10.41 o 
   4   5   8       77.84       81.18     10.60 o 
   5   5   8       53.43       49.29      9.73 o 
   6   5   8        0.23       -2.54      8.36 o 
  -9   6   8       69.87       53.11     17.28 o 
  -8   6   8       13.50       11.84      7.49 o 
  -7   6   8       18.74       19.04      8.80 o 
  -6   6   8       63.52       49.74     12.18 o 
  -5   6   8        0.41        8.55      8.43 o 
  -4   6   8        3.29       15.30      7.03 o 
  -3   6   8        1.74        4.15      7.00 o 
  -2   6   8       28.41       32.64      7.80 o 
  -1   6   8       50.37       60.50     10.80 o 
   0   6   8       88.53       94.17     11.76 o 
   1   6   8       12.43       14.59      9.04 o 
   2   6   8        4.16        4.16     13.76 o 
 -18   1   9        0.55        7.77      7.79 o 
 -17   1   9       86.13       96.83      9.29 o 
 -16   1   9        0.04       -2.19      6.57 o 
 -15   1   9        8.11       12.50      6.67 o 
 -14   1   9        6.66        8.74      5.96 o 
 -13   1   9       13.70       10.43      5.67 o 
 -12   1   9        1.53       -0.50      5.17 o 
 -11   1   9        1.26        4.31      4.89 o 
 -10   1   9       50.33       42.18      5.92 o 
  -9   1   9       40.87       40.47      7.29 o 
  -8   1   9        2.53        1.84      3.47 o 
  -7   1   9        6.58        1.53      3.60 o 
  -6   1   9       52.64       50.49      4.75 o 
  -5   1   9      136.68      138.03      8.93 o 
  -4   1   9       89.63       95.15      8.48 o 
  -3   1   9       12.07       18.02      7.36 o 
  -2   1   9      134.51      132.86     10.56 o 
  -1   1   9      242.91      227.46     11.97 o 
   0   1   9      223.02      187.95     25.11 o 
   1   1   9       81.75       79.56      7.68 o 
   2   1   9      441.20      409.28     16.40 o 
   3   1   9        6.68        8.74      6.24 o 
   4   1   9       75.12       66.49      8.48 o 
   5   1   9       48.03       43.11      7.30 o 
   6   1   9      161.61      135.70     17.60 o 
   7   1   9        0.88        6.18      6.76 o 
   8   1   9        1.62        0.21      7.00 o 
   9   1   9        5.11       -7.07      7.07 o 
  10   1   9        0.69        0.92      6.09 o 
  11   1   9        0.07        2.24     10.88 o 
  12   1   9        7.74        5.03      6.97 o 
 -17   2   9       21.94       28.92     10.28 o 
 -16   2   9       12.16       16.06     14.40 o 
 -15   2   9        4.86        4.53      8.24 o 
 -14   2   9        1.96       -4.91      7.80 o 
 -13   2   9       19.62       24.33      8.59 o 
 -12   2   9        0.31        2.66      7.12 o 
 -11   2   9        7.69        3.76      6.90 o 
 -10   2   9       20.25       23.79      7.45 o 
  -9   2   9      333.14      328.89     15.71 o 
  -8   2   9       58.68       62.01      8.24 o 
  -7   2   9      265.98      261.97     13.55 o 
  -6   2   9       47.25       46.89      5.56 o 
  -5   2   9       69.73       54.78      7.01 o 
  -4   2   9       60.21       71.09      7.68 o 
  -3   2   9      161.07      158.75     10.41 o 
  -2   2   9      296.54      279.99     14.88 o 
  -1   2   9      113.41      103.71     13.60 o 
   0   2   9        5.29        3.53      5.54 o 
   1   2   9      812.52      770.41     25.74 o 
   2   2   9       56.55       56.12      7.56 o 
   3   2   9       51.29       35.33      7.42 o 
   4   2   9      214.04      176.52     12.80 o 
   5   2   9        3.73        5.95      6.78 o 
   6   2   9        0.63       -3.18      6.65 o 
   7   2   9        1.96       -1.34      6.78 o 
   8   2   9       84.37       85.95     21.59 o 
   9   2   9       24.53       30.68      8.64 o 
  10   2   9        0.84       -5.89      8.64 o 
  11   2   9        2.94        1.81     16.80 o 
 -16   3   9        0.08       -8.89      9.16 o 
 -15   3   9       35.27       28.76      9.84 o 
 -14   3   9       30.16       39.69      9.95 o 
 -13   3   9      284.44      262.61     20.64 o 
 -12   3   9       84.17      105.48     11.84 o 
 -11   3   9       32.65       28.50      9.16 o 
 -10   3   9        6.59       -0.74      7.12 o 
  -9   3   9       86.10       84.08     11.04 o 
  -8   3   9       25.35       32.13     10.88 o 
  -7   3   9       68.59       88.91      9.37 o 
  -6   3   9      476.55      485.02     19.56 o 
  -5   3   9      157.39      183.59     21.11 o 
  -4   3   9       57.26       46.51     13.12 o 
  -3   3   9      358.88      366.13     15.95 o 
  -2   3   9       94.40       93.57      8.93 o 
  -1   3   9       14.28       14.56     11.68 o 
   0   3   9        4.42        3.82      5.99 o 
   1   3   9       64.00       67.48      8.56 o 
   2   3   9       74.63       60.45      8.52 o 
   3   3   9        1.29       -3.37      6.44 o 
   4   3   9       23.94        6.19     11.04 o 
   5   3   9       32.49       25.10      7.80 o 
   6   3   9        5.84        5.47      7.10 o 
   7   3   9        0.78       -1.19      7.35 o 
   8   3   9       35.15       24.78     11.04 o 
   9   3   9       34.18       51.20     25.59 o 
  10   3   9        5.07       -5.12     11.20 o 
 -14   4   9       18.31       26.33     10.20 o 
 -13   4   9        0.48        3.58     10.24 o 
 -12   4   9        1.94        1.99      8.74 o 
 -11   4   9       46.77       58.67     10.18 o 
 -10   4   9       90.56       96.08     29.75 o 
  -9   4   9       65.11       69.89     10.29 o 
  -8   4   9       85.51       91.22     10.74 o 
  -7   4   9       96.41      106.93     11.06 o 
  -6   4   9       20.20        7.70      7.74 o 
  -5   4   9      121.40      114.86      8.40 o 
  -4   4   9       27.29       24.17      6.09 o 
  -3   4   9      154.44      157.91     14.40 o 
  -2   4   9      190.36      155.06     13.28 o 
  -1   4   9       31.52       36.86      8.96 o 
   0   4   9       18.01       10.48      8.32 o 
   1   4   9       22.79       17.86      7.80 o 
   2   4   9       73.58       65.21      9.34 o 
   3   4   9      110.15       99.67     10.50 o 
   4   4   9       42.19       44.57      8.69 o 
   5   4   9       24.98       13.59      8.03 o 
   6   4   9        4.72       -1.61      7.56 o 
   7   4   9        2.54       -6.00      8.11 o 
 -11   5   9       72.77       76.75     11.80 o 
 -10   5   9        8.43       15.75      9.72 o 
  -9   5   9        4.77        9.92      9.06 o 
  -8   5   9       32.07       24.98      6.91 o 
  -7   5   9      141.10      170.33     10.80 o 
  -6   5   9       29.22       29.71      9.49 o 
  -5   5   9       84.45       93.87     12.22 o 
  -4   5   9       27.14       33.21     11.20 o 
  -3   5   9        0.60        1.12      6.51 o 
  -2   5   9       13.09       10.28     12.96 o 
  -1   5   9      104.07      106.86     11.51 o 
   0   5   9      102.61       77.10     11.68 o 
   1   5   9       87.23       95.04     19.52 o 
   2   5   9       11.05        2.59      8.25 o 
   3   5   9        1.07       15.04      9.01 o 
   4   5   9       20.91       14.14      8.93 o 
  -6   6   9        0.11       -0.60      8.69 o 
  -5   6   9       15.69       16.62      9.29 o 
  -4   6   9       14.59       22.71      9.60 o 
  -3   6   9       88.58       80.94     11.84 o 
  -2   6   9       81.53       78.70     11.84 o 
  -1   6   9       10.57        2.56      8.00 o 
 -18   0  10       33.77       37.43     14.40 o 
 -17   0  10       49.65       26.23     12.80 o 
 -16   0  10       39.89       39.08      9.11 o 
 -15   0  10       28.73       42.07      8.82 o 
 -14   0  10      141.32      164.96     12.22 o 
 -13   0  10      676.61      669.91     24.32 o 
 -12   0  10      363.69      385.13     24.31 o 
 -11   0  10      169.74      160.45     10.74 o 
 -10   0  10       16.44       10.31      6.67 o 
  -9   0  10      297.78      324.42     15.01 o 
  -8   0  10      975.69     1072.79     33.02 o 
  -7   0  10      358.11      387.12     23.51 o 
  -6   0  10     1345.28     1454.05     58.87 o 
  -5   0  10      400.35      353.20     20.16 o 
  -4   0  10      244.06      243.46     16.32 o 
  -3   0  10       32.54       18.56      8.00 o 
  -2   0  10      892.46      884.59     37.75 o 
  -1   0  10      674.60      662.24     30.07 o 
   0   0  10      583.87      535.23     25.59 o 
   1   0  10      575.52      571.38     26.55 o 
   2   0  10        9.07       -0.64      6.08 o 
   3   0  10        4.00       -5.12      5.12 o 
   4   0  10      190.88      162.20     17.60 o 
   5   0  10      129.05      143.65     17.28 o 
   6   0  10      331.77      335.92     25.59 o 
   7   0  10      192.60      214.99     21.11 o 
   8   0  10      150.78      256.90     24.63 o 
   9   0  10        8.43        6.72     12.16 o 
  10   0  10      130.32      103.98     17.60 o 
  11   0  10       18.74       13.76     14.08 o 
 -18   1  10       23.14        8.32     13.44 o 
 -17   1  10       64.76       74.07     11.18 o 
 -16   1  10       74.21       83.65      8.95 o 
 -15   1  10      156.48      140.55     24.79 o 
 -14   1  10        5.90        7.12      8.11 o 
 -13   1  10        8.42       15.33      7.88 o 
 -12   1  10      122.25      138.08     11.53 o 
 -11   1  10      108.37      123.99     10.73 o 
 -10   1  10      249.54      253.58     13.68 o 
  -9   1  10     1001.62     1018.67     32.57 o 
  -8   1  10      501.72      505.28     22.23 o 
  -7   1  10        3.95        7.57      6.37 o 
  -6   1  10      360.32      402.24     13.44 o 
  -5   1  10      259.28      277.86     21.75 o 
  -4   1  10     1439.17     1694.64     70.06 o 
  -3   1  10      399.86      400.66     16.37 o 
  -2   1  10      219.57      217.65     12.06 o 
  -1   1  10      433.41      452.42     17.80 o 
   0   1  10      349.96      327.57     14.57 o 
   1   1  10      320.07      307.16     26.55 o 
   2   1  10      403.04      369.20     16.20 o 
   3   1  10      172.17      226.98     12.91 o 
   4   1  10      214.57      251.63     19.68 o 
   5   1  10       88.42      113.82     18.08 o 
   6   1  10        1.47        8.96      7.21 o 
   7   1  10        2.41        9.76      7.60 o 
   8   1  10       88.33       78.26      9.76 o 
   9   1  10       42.93       48.79      7.90 o 
  10   1  10      104.05      146.16     10.99 o 
  11   1  10       58.93      112.93     18.56 o 
 -17   2  10        0.75       -1.92     12.80 o 
 -16   2  10       28.49       18.79      9.84 o 
 -15   2  10       82.52      105.72     29.75 o 
 -14   2  10       99.39       98.63     27.99 o 
 -13   2  10      264.87      224.77     14.59 o 
 -12   2  10       92.47       87.82     11.84 o 
 -11   2  10       27.34       24.12      8.03 o 
 -10   2  10       77.25       72.85      9.49 o 
  -9   2  10      298.36      326.71     21.11 o 
  -8   2  10       49.75       51.43      8.25 o 
  -7   2  10       75.65       73.16      8.88 o 
  -6   2  10      192.18      216.27     12.94 o 
  -5   2  10      449.06      459.90     18.10 o 
  -4   2  10      242.56      241.90     13.01 o 
  -3   2  10       90.41       96.77      9.39 o 
  -2   2  10      385.47      421.94     17.40 o 
  -1   2  10       47.90       50.41      7.68 o 
   0   2  10      404.64      390.35     24.95 o 
   1   2  10      493.62      500.14     19.81 o 
   2   2  10      279.40      273.77     14.71 o 
   3   2  10      123.65      131.98     12.00 o 
   4   2  10      274.05      202.29     15.68 o 
   5   2  10      332.36      297.05     15.94 o 
   6   2  10      305.58      291.84     15.83 o 
   7   2  10       90.80      118.25     14.24 o 
   8   2  10       29.13       30.67      8.68 o 
   9   2  10       12.51       27.86     17.76 o 
  10   2  10       15.15        0.00     11.52 o 
 -15   3  10       51.38       47.07     11.08 o 
 -14   3  10        2.34        0.75      8.71 o 
 -13   3  10       21.90       20.29      9.39 o 
 -12   3  10        3.34        5.44      8.81 o 
 -11   3  10      246.68      261.40     20.96 o 
 -10   3  10      258.86      253.99     15.61 o 
  -9   3  10      127.60      112.11     11.36 o 
  -8   3  10       43.14       48.62      9.39 o 
  -7   3  10       14.10        8.99      7.74 o 
  -6   3  10      157.10      163.90     12.21 o 
  -5   3  10      321.46      329.31     15.38 o 
  -4   3  10       38.90       40.49      7.65 o 
  -3   3  10      468.88      469.17     19.00 o 
  -2   3  10      472.76      477.10     19.45 o 
  -1   3  10        1.94        1.44      6.90 o 
   0   3  10       64.18       53.88      8.48 o 
   1   3  10      106.36      108.83     15.20 o 
   2   3  10      279.95      246.10     24.95 o 
   3   3  10      157.30      139.20     11.51 o 
   4   3  10       58.04       85.32     10.15 o 
   5   3  10       40.55       51.06     19.36 o 
   6   3  10        2.83        4.96      7.69 o 
   7   3  10       12.79        2.08      8.03 o 
   8   3  10       89.57       84.72     26.71 o 
 -13   4  10       71.67       76.36     12.00 o 
 -12   4  10       68.63       50.43     21.27 o 
 -11   4  10        8.26        5.18      9.11 o 
 -10   4  10       30.68       21.26      9.27 o 
  -9   4  10       12.88       13.58      8.59 o 
  -8   4  10      118.97      121.43     12.44 o 
  -7   4  10      322.87      317.23     17.38 o 
  -6   4  10      117.03      111.37     18.08 o 
  -5   4  10      110.17      119.42     16.64 o 
  -4   4  10       54.53       41.67      8.30 o 
  -3   4  10       66.68       63.59      9.60 o 
  -2   4  10       51.02       41.91      8.56 o 
  -1   4  10      187.31      169.86     15.68 o 
   0   4  10       41.05       34.35      8.36 o 
   1   4  10      123.51      113.45     15.04 o 
   2   4  10       21.90       28.68     12.16 o 
   3   4  10       42.52       49.26      9.34 o 
   4   4  10       33.43       19.79     14.72 o 
   5   4  10       17.01        5.62      7.74 o 
  -9   5  10       86.43       91.90     12.19 o 
  -8   5  10        1.15       -0.80     10.40 o 
  -7   5  10        5.54        5.86      8.93 o 
  -6   5  10       60.75       56.29     10.97 o 
  -5   5  10       73.65       99.59     12.54 o 
  -4   5  10       15.95       16.01      7.32 o 
  -3   5  10      105.08      101.85      9.88 o 
  -2   5  10        4.67        4.19      8.33 o 
  -1   5  10        0.41        1.10      7.99 o 
   0   5  10        3.26       -7.53      7.53 o 
   1   5  10       11.91       16.03      9.11 o 
   2   5  10       22.25       34.23     13.44 o 
 -17   1  11        0.82        4.94      9.60 o 
 -16   1  11        0.14       -4.32      8.37 o 
 -15   1  11        2.81      -11.52     11.52 o 
 -14   1  11       15.50       13.69      8.71 o 
 -13   1  11       32.04       43.70      9.61 o 
 -12   1  11        0.20        2.53     15.36 o 
 -11   1  11       21.25       21.29      7.80 o 
 -10   1  11       77.70       94.82      9.82 o 
  -9   1  11        6.79       12.78      7.42 o 
  -8   1  11      127.48      123.99     10.40 o 
  -7   1  11       12.29        1.39      6.74 o 
  -6   1  11       74.14       99.82     13.12 o 
  -5   1  11        0.22       -4.75      5.54 o 
  -4   1  11        1.66       -4.18      6.10 o 
  -3   1  11        8.26       17.47      6.78 o 
  -2   1  11       33.50       39.42      7.35 o 
  -1   1  11       76.96       62.46      8.21 o 
   0   1  11        2.47       -1.72      5.98 o 
   1   1  11      118.88       95.12      9.30 o 
   2   1  11        2.34        2.57      6.61 o 
   3   1  11       15.87       11.77      6.99 o 
   4   1  11       21.42       21.54      7.42 o 
   5   1  11       24.36       23.54      8.04 o 
   6   1  11        2.96        3.38      7.30 o 
   7   1  11        1.01       -5.78      7.14 o 
   8   1  11        6.73        3.95      6.58 o 
 -16   2  11       18.26       26.25     10.60 o 
 -15   2  11        3.04       -4.16      9.05 o 
 -14   2  11       30.48       10.53      9.16 o 
 -13   2  11        0.08       -0.23      8.93 o 
 -12   2  11       30.30       32.45      9.70 o 
 -11   2  11        8.49        2.19      8.03 o 
 -10   2  11        7.27        5.37      7.99 o 
  -9   2  11      259.15      256.49     15.01 o 
  -8   2  11       16.87       20.10      8.24 o 
  -7   2  11       24.02       17.61      7.91 o 
  -6   2  11        9.47        6.20      7.52 o 
  -5   2  11        5.53        6.06      6.44 o 
  -4   2  11       43.89       45.96      8.11 o 
  -3   2  11        4.52        5.33      7.06 o 
  -2   2  11        0.85       -3.39      6.22 o 
  -1   2  11      276.45      253.93     13.85 o 
   0   2  11        3.92        1.50      6.67 o 
   1   2  11       70.10       69.77     10.24 o 
   2   2  11       10.91       14.85     11.04 o 
   3   2  11       12.41       12.04      7.45 o 
   4   2  11        6.03        3.45      7.29 o 
   5   2  11        9.64       11.80      8.01 o 
   6   2  11        3.76       -7.42      7.42 o 
   7   2  11        0.11       -0.29      7.80 o 
   8   2  11       22.58       19.52     12.48 o 
 -14   3  11        7.74       -0.48      9.50 o 
 -13   3  11        3.09       -4.16      9.05 o 
 -12   3  11       67.18       55.04     10.93 o 
 -11   3  11      100.82       91.10     11.65 o 
 -10   3  11        3.95        0.99      8.36 o 
  -9   3  11        0.65      -10.08     10.08 o 
  -8   3  11       63.64       76.98     10.60 o 
  -7   3  11       24.33       17.99      8.96 o 
  -6   3  11       15.21        9.34     15.04 o 
  -5   3  11      328.54      310.97     22.39 o 
  -4   3  11       44.02       60.23     31.19 o 
  -3   3  11        9.45       -3.88      6.60 o 
  -2   3  11       82.17       80.59     10.05 o 
  -1   3  11      254.62      212.60     13.67 o 
   0   3  11       28.97       28.30      8.06 o 
   1   3  11        9.42        1.28      7.24 o 
   2   3  11        0.12       -2.43      7.00 o 
   3   3  11        3.20        1.60     10.08 o 
   4   3  11        1.23       -7.10      7.10 o 
   5   3  11       83.32       73.46     10.28 o 
   6   3  11       28.65       33.03      9.24 o 
 -11   4  11        6.83       16.39     10.20 o 
 -10   4  11       45.19       34.87     10.63 o 
  -9   4  11       51.22       45.27     12.16 o 
  -8   4  11       66.18       71.96     11.30 o 
  -7   4  11       20.08       19.32      9.43 o 
  -6   4  11       55.23       62.97     10.97 o 
  -5   4  11       91.99       85.77     11.42 o 
  -4   4  11       14.95       15.58     17.60 o 
  -3   4  11       26.22       17.66      8.36 o 
  -2   4  11       10.71       13.53      8.33 o 
  -1   4  11        0.14       -4.32      7.47 o 
   0   4  11        3.89       -3.73     12.32 o 
   1   4  11        5.09       -7.35      7.35 o 
   2   4  11        1.82       -4.91     17.28 o 
   3   4  11       61.79       66.06     10.88 o 
  -6   5  11       40.59       80.30     17.60 o 
  -5   5  11       13.30       11.20     14.08 o 
  -4   5  11       31.16       21.11     14.72 o 
  -3   5  11        0.15       -8.00      8.00 o 
  -2   5  11       17.54       13.12     11.84 o 
  -1   5  11       15.09       17.28     12.80 o 
 -11   0  12      548.22      537.79     30.07 o 
 -10   0  12       11.35       10.56     10.24 o 
  -9   0  12      166.91      187.80     18.24 o 
  -8   0  12       19.49       36.15     12.48 o 
  -7   0  12      789.71      932.90     44.15 o 
  -5   0  12      361.14      376.23     24.31 o 
  -4   0  12      315.58      331.76     23.03 o 
  -3   0  12      330.39      352.88     24.31 o 
  -2   0  12      177.67      189.39     19.20 o 
  -1   0  12      491.71      497.16     29.75 o 
   0   0  12      189.07      219.79     21.11 o 
   1   0  12       51.75       87.34     15.68 o 
   2   0  12        0.52       13.12     12.16 o 
   3   0  12        0.50        5.44     11.20 o 
   4   0  12       51.79       68.78     15.68 o 
   5   0  12       55.47       48.63     14.72 o 
   6   0  12        2.28       -4.80     13.44 o 
   7   0  12       98.58      120.29     19.84 o 
 -16   1  12       58.39       46.03     17.12 o 
 -15   1  12       97.63      101.78     12.55 o 
 -14   1  12       33.29       32.82      9.61 o 
 -13   1  12       58.62       70.04     10.93 o 
 -12   1  12      217.19      245.93     15.26 o 
 -11   1  12       96.49      116.28     11.28 o 
 -10   1  12        4.41        1.91      7.78 o 
  -9   1  12      282.77      291.85     15.89 o 
  -8   1  12       33.15       44.24     15.04 o 
  -7   1  12        2.39       -6.97      6.97 o 
  -6   1  12        0.90       -8.64      8.64 o 
  -5   1  12      527.70      625.08     23.04 o 
  -4   1  12      130.03      165.10     30.23 o 
  -3   1  12      144.57      164.68     11.83 o 
  -2   1  12       48.32       57.00      8.61 o 
  -1   1  12       70.07       78.49     18.08 o 
   0   1  12        2.86        1.92      6.91 o 
   1   1  12      103.63       96.75     10.21 o 
   2   1  12      115.56      142.87     11.14 o 
   3   1  12      249.44      250.69     14.14 o 
   4   1  12      107.26      133.73     18.56 o 
   5   1  12       48.16       67.50     15.68 o 
   6   1  12       27.06        5.76     13.12 o 
 -15   2  12       50.79       52.84     11.28 o 
 -14   2  12       69.50       55.71     15.04 o 
 -13   2  12      116.74      120.60     15.52 o 
 -12   2  12       45.15       39.23      9.70 o 
 -11   2  12        7.22       13.24      8.81 o 
 -10   2  12        1.37       -4.54      7.56 o 
  -9   2  12      162.66      202.28     13.90 o 
  -8   2  12      240.30      276.63     15.99 o 
  -7   2  12      109.38      108.95     12.32 o 
  -6   2  12      111.38      108.77     14.40 o 
  -5   2  12       55.46       45.11     12.16 o 
  -4   2  12       11.06        2.93      7.10 o 
  -3   2  12       25.91       25.58      8.14 o 
  -2   2  12      108.68      123.82     10.97 o 
  -1   2  12      157.97      168.42     12.52 o 
   0   2  12       63.84       81.64     10.40 o 
   1   2  12       77.59       84.25      9.88 o 
   2   2  12        1.21       -6.14      6.97 o 
   3   2  12        0.34        0.52      7.37 o 
   4   2  12       17.48       19.12      8.36 o 
   5   2  12       27.85       13.97      8.45 o 
   6   2  12       31.95       53.11     13.44 o 
 -12   3  12        7.58       16.71     10.28 o 
 -11   3  12       90.64      116.36     13.01 o 
 -10   3  12      106.53       95.32     12.44 o 
  -9   3  12       13.02       23.02      9.60 o 
  -8   3  12       38.93       32.88      9.70 o 
  -7   3  12        4.54        3.52      8.64 o 
  -6   3  12      130.21      143.83     13.11 o 
  -5   3  12       11.34       14.08     12.16 o 
  -4   3  12        3.20        6.19      7.30 o 
  -3   3  12       87.20       95.69     10.83 o 
  -2   3  12      195.88      204.59     14.14 o 
  -1   3  12       38.98       24.79      8.60 o 
   0   3  12       30.42       24.18      8.24 o 
   1   3  12       19.08       13.84      8.25 o 
   2   3  12       82.13       85.75     22.87 o 
   3   3  12       51.59       56.33     19.04 o 
   4   3  12       11.78       19.79      8.59 o 
  -9   4  12       15.66        6.08     13.12 o 
  -8   4  12        6.36        0.32      9.14 o 
  -7   4  12       30.82       37.05     10.93 o 
  -6   4  12      113.53      101.45     13.12 o 
  -5   4  12       74.20       75.65     12.06 o 
  -4   4  12        0.43        8.32     12.16 o 
  -3   4  12       40.86       38.00      9.66 o 
  -2   4  12       81.60       79.32     10.70 o 
  -1   4  12       25.19       18.44      9.16 o 
   0   4  12        2.97       -4.61     13.28 o 
   1   4  12       39.18       30.71     13.44 o 
 -15   1  13       35.56       39.03     15.68 o 
 -14   1  13        1.49       -5.03      7.75 o 
 -13   1  13        0.05       13.90      7.36 o 
 -12   1  13      102.11      106.04     11.51 o 
 -11   1  13        2.30       -7.15      8.13 o 
 -10   1  13        3.67        1.48      8.56 o 
  -9   1  13        0.00       -7.20      7.20 o 
  -8   1  13       73.55       83.20     12.00 o 
  -7   1  13        3.89        6.12      7.65 o 
  -6   1  13        5.13       -8.00     10.24 o 
  -5   1  13        2.56       -2.56      9.92 o 
  -4   1  13        0.73       -3.89      6.87 o 
  -3   1  13       13.70       -0.60      6.99 o 
  -2   1  13        2.17       -3.84     10.88 o 
  -1   1  13        1.31       -8.00     10.88 o 
   0   1  13        0.27       -7.04     11.52 o 
   1   1  13        1.10       -1.92     11.52 o 
   2   1  13        9.82        3.84     12.16 o 
   3   1  13       16.48        7.04     12.16 o 
   4   1  13       17.27       31.35     14.08 o 
 -13   2  13        6.47       -6.58      9.43 o 
 -12   2  13        2.84       -1.92     12.80 o 
 -11   2  13        0.51       10.35      9.24 o 
 -10   2  13       20.30        3.41      9.11 o 
  -9   2  13        5.39       -0.60      8.88 o 
  -8   2  13        0.77       -1.20      8.46 o 
  -7   2  13        2.39       -4.27      8.14 o 
  -6   2  13       31.28       46.71     12.48 o 
  -5   2  13        0.57      -10.56     10.56 o 
  -4   2  13       44.55       69.93     13.92 o 
  -3   2  13        1.02        2.92      7.52 o 
  -2   2  13       23.56       24.95     11.52 o 
  -1   2  13        7.46       -0.40      7.35 o 
   0   2  13        5.74       -3.57      7.97 o 
   1   2  13       11.76        0.23      9.44 o 
   2   2  13        2.62       -8.48      8.48 o 
   3   2  13        0.32        2.79      7.83 o 
   4   2  13        1.39       -3.52     10.88 o 
 -11   3  13        6.77       -9.60     12.48 o 
 -10   3  13       25.57       18.20     10.40 o 
  -9   3  13        7.35        7.08      9.60 o 
  -8   3  13        2.52       -3.46      9.01 o 
  -7   3  13       13.34       10.34      9.84 o 
  -6   3  13       28.56       39.20     11.52 o 
  -5   3  13        0.24       12.48     12.16 o 
  -4   3  13        9.56       16.96     12.80 o 
  -3   3  13        8.79        8.16      7.69 o 
  -2   3  13        0.17       -7.56      7.56 o 
  -1   3  13        6.81        7.40     10.72 o 
   0   3  13       55.31       47.25     13.60 o 
   1   3  13        9.76        9.79      8.80 o 
   2   3  13        0.05        7.36     11.52 o 
  -3   4  13       19.74       15.04     12.16 o 
  -4   0  14       27.85       17.28     11.84 o 
  -3   0  14        2.82       -4.80     11.52 o 
  -2   0  14        8.39       23.03     12.48 o 
  -1   0  14      152.41      179.80     21.11 o 
   0   0  14      102.64      114.53     17.60 o 
   1   0  14        4.72       22.39     13.12 o 
   2   0  14       20.26       46.39     15.36 o 
 -13   1  14       11.52       14.72     15.04 o 
 -12   1  14       34.46       25.27     14.40 o 
 -11   1  14       13.62       14.08     13.12 o 
 -10   1  14       91.47      109.09     18.24 o 
  -9   1  14       17.24       15.36     13.44 o 
  -8   1  14       46.07       37.75     14.72 o 
  -7   1  14        4.38        4.48     12.48 o 
  -4   1  14      127.27      139.81     18.24 o 
  -3   1  14       52.12       50.23     14.40 o 
  -2   1  14       15.74       23.67     12.48 o 
  -1   1  14        1.20       20.16     13.12 o 
   0   1  14        1.67       -1.28     12.16 o 
   1   1  14       71.81       84.14     16.96 o 
 -11   2  14       12.41       26.51     10.47 o 
 -10   2  14       10.39        5.71      9.66 o 
  -9   2  14       27.50       29.59     10.18 o 
  -8   2  14       30.32       38.37      9.37 o 
  -7   2  14       27.25       18.16      7.68 o 
  -6   2  14       23.88       37.63      9.95 o 
  -5   2  14       64.24       68.46     14.40 o 
  -4   2  14        2.18        0.00     10.88 o 
  -3   2  14       45.56       55.91     18.24 o 
  -2   2  14        3.55        2.77      8.37 o 
  -1   2  14       27.42       15.90      8.69 o 
   0   2  14       20.42       21.55      9.20 o 
   1   2  14       74.12       89.58     15.36 o 
  -6   3  14       46.51       61.75     16.32 o 
  -5   3  14       44.55       60.79     15.36 o 
  -4   3  14        0.87        4.48     12.48 o 
  -3   3  14       25.53       36.37      9.72 o 
  -2   3  14       13.61       21.75     13.12 o 
  -9   1  15       20.40       12.80     14.08 o 
  -8   1  15        1.55        2.88     14.40 o 
  -7   1  15       23.43       24.95     15.36 o 
  -3   1  15        0.16       -3.84     11.52 o 
  -2   1  15        3.81       10.56     12.80 o 
                                                 
